# Supplementary material for: {2,7-Dieth­oxy-8-[(naphthalen-2-yl)carbon­yl]naphthalen-1-yl}(naphthalen-2-yl)methanone
Source: Acta Crystallogr Sect E Struct Rep Online. 2013 Feb 9;69(Pt 3):o369. doi: 10.1107/S1600536813003577 (PMC3588451; doi:10.1107/S1600536813003577)
Supplement: Supplementary file 2 [file e-69-0o369-Isup2.hkl]

#
# h,k,l, Fc-squared, Fo-squared, sigma(Fo-squared) and status flag
#
data_I
_shelx_title ' YonezawaLab_120618_2_'
_shelx_refln_list_code          4
_shelx_F_calc_maximum      279.61
_exptl_crystal_F_000      1104.00
_reflns_d_resolution_high  0.8302
 
loop_
 _symmetry_equiv_pos_as_xyz
 'x, y, z'
 '-x, y+1/2, -z+1/2'
 '-x, -y, -z'
 'x, -y-1/2, z-1/2'
 
_cell_length_a     7.8695
_cell_length_b    27.1458
_cell_length_c    12.8490
_cell_angle_alpha  90.000
_cell_angle_beta  102.267
_cell_angle_gamma  90.000
 
_shelx_F_squared_multiplier     1.000
 
loop_
 _refln_index_h
 _refln_index_k
 _refln_index_l
 _refln_F_squared_calc
 _refln_F_squared_meas
 _refln_F_squared_sigma
 _refln_observed_status
   1   0   0     2265.50     2128.98     15.92 o
   2   0   0      234.26      197.99      5.50 o
   3   0   0      376.11      354.16      6.03 o
   4   0   0       28.25       34.29      1.50 o
   5   0   0        3.93        1.78      1.64 o
   6   0   0      304.57      314.31     10.42 o
   7   0   0     2003.96     2062.54     42.02 o
   8   0   0       11.99       11.81      4.08 o
   9   0   0        0.09       -3.27      8.11 o
   1   1   0     7657.70     7539.94     43.31 o
   2   1   0      155.55      146.49      3.58 o
   3   1   0       29.24       34.06      1.60 o
   4   1   0       48.82       65.86      1.33 o
   5   1   0       47.78       56.56      2.19 o
   6   1   0       58.63       61.70      4.30 o
   7   1   0      587.85      614.32     12.09 o
   8   1   0       17.47       15.93      2.80 o
   9   1   0        1.55        2.13      2.58 o
   0   2   0     8139.99     7254.64     65.35 o
   1   2   0      916.20      981.57      5.36 o
   2   2   0      351.23      346.92      6.88 o
   3   2   0       51.67       47.55      1.43 o
   4   2   0       20.36       27.93      1.78 o
   5   2   0      261.09      274.50      4.03 o
   6   2   0       27.91       31.84      3.01 o
   7   2   0      125.15      126.73      4.72 o
   8   2   0       12.53       11.89      2.31 o
   9   2   0       17.48        8.98      3.46 o
   1   3   0    14632.31    14107.15     99.71 o
   2   3   0      132.11      147.32      2.28 o
   3   3   0      493.25      512.64      3.99 o
   4   3   0        0.37        0.29      0.88 o
   5   3   0       11.29       16.30      1.61 o
   6   3   0      500.69      498.05      8.58 o
   7   3   0      392.98      383.63      7.62 o
   8   3   0        5.25        1.61      1.80 o
   9   3   0       17.73        8.88      3.33 o
   0   4   0     2738.49     2428.38     17.64 o
   1   4   0      395.28      382.73      4.92 o
   2   4   0     6309.58     6224.97     94.11 o
   3   4   0       40.26       31.51      2.50 o
   4   4   0      614.47      646.35      5.88 o
   5   4   0       72.48       64.68      2.78 o
   6   4   0      378.42      339.72      6.22 o
   7   4   0       45.33       38.64      3.97 o
   8   4   0       27.99       25.86      2.65 o
   9   4   0        0.17        0.84      1.66 o
   1   5   0      291.28      302.27      5.86 o
   2   5   0       16.75       19.52      0.81 o
   3   5   0       44.60       51.63      2.56 o
   4   5   0      615.74      652.01      6.19 o
   5   5   0        4.89       12.07      1.67 o
   6   5   0     1372.32     1362.76     16.18 o
   7   5   0      426.64      429.55      9.15 o
   8   5   0        0.94        2.13      1.97 o
   9   5   0       21.50       11.27      5.00 o
   0   6   0        1.07        6.18      2.16 o
   1   6   0     5718.79     5431.50     39.11 o
   2   6   0      485.10      423.02      3.92 o
   3   6   0     1797.12     1932.81     15.35 o
   4   6   0      407.64      472.16      5.06 o
   5   6   0      723.52      742.68      8.48 o
   6   6   0     1073.35     1065.68     12.97 o
   7   6   0       90.62       92.60      4.22 o
   8   6   0        1.96        3.08      2.36 o
   9   6   0        9.55        4.78      5.01 o
   1   7   0       26.57       27.59      1.77 o
   2   7   0       11.11       10.38      0.85 o
   3   7   0      680.78      639.41      7.35 o
   4   7   0      847.10      868.57      7.61 o
   5   7   0      247.59      242.43      5.02 o
   6   7   0      447.10      444.39      8.13 o
   7   7   0       18.31       20.48      2.74 o
   8   7   0      144.11      154.34      5.78 o
   9   7   0        3.88        2.12      4.29 o
   0   8   0     2555.18     2572.78     20.75 o
   1   8   0     4997.16     4683.58     33.49 o
   2   8   0      562.33      560.04      4.27 o
   3   8   0        4.04        9.74      1.70 o
   4   8   0      402.62      431.24      4.78 o
   5   8   0      127.21      131.53      3.44 o
   6   8   0        3.31        2.77      2.02 o
   7   8   0      358.91      362.30      7.68 o
   8   8   0        0.15        2.21      2.38 o
   1   9   0      184.54      181.68      2.58 o
   2   9   0      286.32      329.18      3.04 o
   3   9   0     1119.49     1186.48     10.28 o
   4   9   0       15.56       10.23      1.42 o
   5   9   0      171.96      179.86      3.62 o
   6   9   0      309.61      320.10      8.97 o
   7   9   0        0.34       -1.98      2.16 o
   8   9   0       29.88       24.64      3.72 o
   0  10   0     2080.51     1994.28     16.56 o
   1  10   0      426.97      437.84      4.04 o
   2  10   0      380.85      373.72      3.60 o
   3  10   0      472.35      492.93      4.93 o
   4  10   0      619.20      658.06      6.01 o
   5  10   0      182.39      182.28      3.70 o
   6  10   0      122.20      120.04     10.05 o
   7  10   0       14.23       12.91      2.77 o
   8  10   0       48.36       43.19      3.82 o
   1  11   0      662.04      582.17      4.94 o
   2  11   0      313.05      290.83      3.08 o
   3  11   0      800.49      838.84      8.56 o
   4  11   0      318.15      304.86      3.92 o
   5  11   0      275.12      290.38      5.05 o
   6  11   0       33.02       32.17      2.46 o
   7  11   0        0.19        0.92      1.73 o
   8  11   0        9.10        9.33      3.37 o
   0  12   0      497.13      569.41      6.84 o
   1  12   0     2145.85     2218.96     16.47 o
   2  12   0      342.79      332.70      3.15 o
   3  12   0      230.05      241.30      3.32 o
   4  12   0      225.08      205.27      3.41 o
   5  12   0      145.26      141.38      3.80 o
   6  12   0       69.91       62.48      3.37 o
   7  12   0       63.40       58.31      3.66 o
   8  12   0       40.21       21.67      3.54 o
   1  13   0     1896.29     2007.50     13.91 o
   2  13   0     1076.17     1166.80     11.75 o
   3  13   0      522.58      493.89      4.88 o
   4  13   0     1011.58     1005.14     12.19 o
   5  13   0        0.75        1.73      2.26 o
   6  13   0       18.53       17.09      3.02 o
   7  13   0       14.04       12.00      2.41 o
   8  13   0      261.93      313.34      9.20 o
   0  14   0       11.58       21.78      1.55 o
   1  14   0        0.00        1.20      0.85 o
   2  14   0       41.26       32.30      1.39 o
   3  14   0      919.65      902.67      8.13 o
   4  14   0        0.37        0.28      1.12 o
   5  14   0       87.46       74.03      3.74 o
   6  14   0        5.48        6.04      2.10 o
   7  14   0       57.05       60.71      3.40 o
   8  14   0        0.91        0.38      2.18 o
   1  15   0      201.76      184.71      2.76 o
   2  15   0     3964.81     4083.30     33.89 o
   3  15   0      172.11      194.31      5.18 o
   4  15   0       48.89       47.25      2.88 o
   5  15   0      160.32      144.52      5.55 o
   6  15   0       46.17       41.98      2.88 o
   7  15   0        2.21        1.90      2.48 o
   8  15   0      130.22      135.55     22.72 o
   0  16   0      124.01       80.87      3.11 o
   1  16   0       99.39       96.69      2.84 o
   2  16   0      556.36      521.66      7.38 o
   3  16   0      260.06      282.26     12.63 o
   4  16   0       15.11       14.39      2.54 o
   5  16   0      318.39      292.86      6.81 o
   6  16   0       20.66       17.87      2.64 o
   7  16   0       43.14       40.93      4.16 o
   8  16   0       12.67       13.25     15.40 o
   1  17   0      276.20      293.71      3.59 o
   2  17   0      395.78      374.52      7.29 o
   3  17   0       33.30       42.36      2.96 o
   4  17   0      278.03      262.93      6.29 o
   5  17   0      102.73      116.94      4.58 o
   6  17   0        1.72        1.02      1.82 o
   7  17   0       43.40       46.19      7.07 o
   0  18   0      337.27      349.56      5.22 o
   1  18   0      220.22      256.76      3.65 o
   2  18   0       68.25       65.11      3.82 o
   3  18   0       30.99       39.11      3.18 o
   4  18   0      831.03      757.64     11.66 o
   5  18   0      434.53      414.74      7.88 o
   6  18   0       85.94       74.86      5.51 o
   7  18   0        0.25       -0.78      1.96 o
   1  19   0        1.07        3.43      1.33 o
   2  19   0      396.64      399.96     24.29 o
   3  19   0     2163.04     2171.73     26.98 o
   4  19   0      171.51      170.99      5.60 o
   5  19   0      127.73      134.83      4.52 o
   6  19   0        9.82       18.60      2.62 o
   7  19   0        1.47        0.43      1.36 o
   0  20   0        3.69        4.56      1.58 o
   1  20   0      113.85      113.63      3.39 o
   2  20   0     1398.38     1308.74     16.31 o
   3  20   0     1031.43     1033.46     15.88 o
   4  20   0      525.40      546.40     10.04 o
   5  20   0      449.20      428.84      8.73 o
   6  20   0        6.49        5.19      2.13 o
   7  20   0        0.20        0.20      3.79 o
   1  21   0       77.52       76.79      3.29 o
   2  21   0      188.46      176.73      5.43 o
   3  21   0      107.31      135.74      5.28 o
   4  21   0      165.35      170.04      6.14 o
   5  21   0       43.22       42.81      3.95 o
   6  21   0        0.00       -0.02      1.75 o
   7  21   0       55.87       53.13     13.48 o
   0  22   0       35.29       28.61      5.09 o
   1  22   0      245.33      228.35      5.00 o
   2  22   0      199.82      209.60      5.80 o
   3  22   0      148.60      143.17      5.67 o
   4  22   0       14.78       16.01      4.26 o
   5  22   0        1.19        1.58      2.23 o
   6  22   0        7.11        6.78      2.43 o
   1  23   0       97.94       94.82      4.01 o
   2  23   0       39.88       40.98      3.33 o
   3  23   0       44.93       41.62      3.75 o
   4  23   0      176.61      180.14      6.84 o
   5  23   0        6.83       12.47      3.01 o
   6  23   0        0.03        0.87      2.79 o
   0  24   0        2.46        1.58      3.03 o
   1  24   0      257.14      236.81      6.68 o
   2  24   0       25.05       21.27      2.74 o
   3  24   0      838.19      873.33     16.90 o
   4  24   0      272.35      296.90      8.30 o
   5  24   0       10.94        8.29      2.60 o
   6  24   0       22.33       18.40      4.60 o
   1  25   0      116.16      102.31      5.67 o
   2  25   0      179.94      151.00      4.43 o
   3  25   0       28.38       26.72      4.64 o
   4  25   0       24.56       20.53      3.59 o
   5  25   0       59.06       56.59      6.44 o
   0  26   0       66.71       75.66      6.14 o
   1  26   0      362.44      353.92      8.03 o
   2  26   0        1.55        4.78      2.76 o
   3  26   0      184.66      173.55      6.91 o
   4  26   0       38.19       33.58      3.86 o
   5  26   0       53.08       30.13      5.94 o
   1  27   0      115.26      124.28      5.07 o
   2  27   0       71.79       78.61      8.12 o
   3  27   0       20.02       17.91      3.58 o
   4  27   0       67.80       95.79      4.65 o
   5  27   0       17.22        9.11      2.89 o
   0  28   0       57.56       56.93      5.83 o
   1  28   0       29.89       44.46      3.15 o
   2  28   0      193.34      193.58      8.54 o
   3  28   0        7.53       11.48      2.76 o
   4  28   0        0.75       -0.69      2.48 o
   1  29   0       11.36       11.66      2.28 o
   2  29   0       44.88       47.02      4.99 o
   3  29   0        2.33        2.47      1.95 o
   4  29   0        0.09        0.45      1.97 o
   0  30   0       32.94       25.61      4.75 o
   1  30   0       12.55       10.47      3.74 o
   2  30   0       48.33       44.32     10.98 o
   3  30   0       12.36        5.61      1.93 o
   1  31   0       13.06       10.60      2.86 o
   2  31   0        2.27       -0.94      8.65 o
  -9   1   1       59.24       57.24      6.24 o
  -8   1   1       26.56       19.44      3.43 o
  -7   1   1      226.07      248.92     21.68 o
  -6   1   1       13.20       14.02      3.40 o
  -5   1   1       35.26       38.09      2.27 o
  -4   1   1      236.61      221.89      2.62 o
  -3   1   1      451.74      443.51      4.11 o
  -2   1   1     1653.57     1682.75     11.03 o
  -1   1   1     6557.54     6271.60     34.66 o
   0   1   1      280.69      267.91      2.17 o
   1   1   1     6879.35     6440.32     41.83 o
   2   1   1      971.28      903.00      6.80 o
   3   1   1      537.72      525.10      4.65 o
   4   1   1       46.92       52.58      2.20 o
   5   1   1        7.03        5.48      1.65 o
   6   1   1      454.53      455.06      7.26 o
   7   1   1       28.89       21.70      2.95 o
   8   1   1        6.26        2.29      2.36 o
   9   1   1        8.72        4.46      8.61 o
  -9   2   1        4.26        1.75      1.49 o
  -8   2   1       22.51       17.90      3.66 o
  -7   2   1      520.22      529.07     10.07 o
  -6   2   1      265.08      254.52      7.86 o
  -5   2   1      218.88      213.19      4.62 o
  -4   2   1       19.52       28.94      1.50 o
  -3   2   1     2303.07     2557.25     17.38 o
  -2   2   1     1336.18     1414.27      9.71 o
  -1   2   1        1.15        8.88      1.09 o
   0   2   1     6762.10     6557.58     39.20 o
   1   2   1      998.05      971.78      8.09 o
   2   2   1      361.54      345.72      4.38 o
   3   2   1       16.36       16.77      1.47 o
   4   2   1       26.62       34.37      1.92 o
   5   2   1      390.53      401.11      5.09 o
   6   2   1      800.60      785.80     11.19 o
   7   2   1      495.25      479.31      8.63 o
   8   2   1       10.90        8.64      2.72 o
   9   2   1        2.72        1.52      6.69 o
  -9   3   1        1.87        0.65      1.32 o
  -8   3   1        0.07       -2.36      2.36 o
  -7   3   1      972.50      972.98     17.63 o
  -6   3   1      287.41      285.34      6.56 o
  -5   3   1        3.76        1.75      1.06 o
  -4   3   1      454.51      490.21      5.23 o
  -3   3   1      118.63      141.22      2.02 o
  -2   3   1     2410.24     2256.14     13.52 o
  -1   3   1    11128.29    10731.37     72.83 o
   0   3   1        9.66       18.17      0.85 o
   1   3   1      107.05      122.26      3.84 o
   2   3   1     2223.56     2173.72     15.45 o
   3   3   1      791.65      771.09      6.94 o
   4   3   1        1.12        2.53      1.04 o
   5   3   1      123.04      114.19      2.86 o
   6   3   1     1822.93     1790.10     20.27 o
   7   3   1      277.42      278.59      7.83 o
   8   3   1       16.44       11.49      2.47 o
   9   3   1        1.08        5.03      7.53 o
  -9   4   1       51.22       39.91      5.21 o
  -8   4   1       78.24       83.49      3.92 o
  -7   4   1        2.46       -1.12      3.14 o
  -6   4   1      539.91      537.78      9.63 o
  -5   4   1      398.37      391.48      4.86 o
  -4   4   1      611.83      705.42     10.71 o
  -3   4   1       29.83       42.83      1.64 o
  -2   4   1     5783.22     5802.03     53.96 o
  -1   4   1     2628.13     2496.02     17.22 o
   0   4   1       44.10       42.87      1.63 o
   1   4   1    13201.52    12233.71     93.56 o
   2   4   1      812.43      773.15      6.26 o
   3   4   1     4410.92     4545.89     34.01 o
   4   4   1       12.59        9.56      1.26 o
   5   4   1      722.75      727.32      8.60 o
   6   4   1      558.49      558.97      8.41 o
   7   4   1        2.59        1.85      2.43 o
   8   4   1        0.16       -0.53      1.15 o
   9   4   1       35.01       14.13      8.96 o
  -9   5   1        0.01        0.40      4.43 o
  -8   5   1       10.47       10.26      2.25 o
  -7   5   1      171.00      149.06     10.93 o
  -6   5   1       28.84       31.31      3.24 o
  -5   5   1      149.01      144.50      3.18 o
  -4   5   1      302.55      309.19      4.20 o
  -3   5   1      170.62      194.01      2.61 o
  -2   5   1     4202.12     4145.80     26.22 o
  -1   5   1      452.66      437.98      4.87 o
   0   5   1     4483.33     4287.83     28.20 o
   1   5   1     2521.89     2323.78     15.02 o
   2   5   1      312.41      303.93      4.38 o
   3   5   1      330.21      331.34      3.66 o
   4   5   1      283.98      317.52      3.80 o
   5   5   1       43.54       50.70      2.98 o
   6   5   1      115.33       96.83      4.22 o
   7   5   1        7.89        8.17      2.72 o
   8   5   1        5.06        4.29      1.79 o
   9   5   1        3.22        0.08      6.03 o
  -9   6   1       28.70       16.56      3.84 o
  -8   6   1      121.93      123.79      4.31 o
  -7   6   1       61.25       55.92      4.98 o
  -6   6   1      324.73      298.37      7.23 o
  -5   6   1      296.68      303.39      4.60 o
  -4   6   1     1988.50     2201.82     16.93 o
  -3   6   1     1729.18     1838.62     12.61 o
  -2   6   1       41.80       36.06      1.57 o
  -1   6   1      193.45      174.46      2.85 o
   0   6   1    14875.30    13627.50    105.95 o
   1   6   1      725.16      727.13      4.63 o
   2   6   1       95.18       93.91      2.05 o
   3   6   1     2259.18     2379.91     17.48 o
   4   6   1       40.68       40.37      1.97 o
   5   6   1       99.84      118.13      4.14 o
   6   6   1      182.61      184.03      5.11 o
   7   6   1       77.18       84.04      4.61 o
   8   6   1        6.82        5.05      1.99 o
  -9   7   1       24.47        9.61      3.23 o
  -8   7   1       78.43       81.28      3.74 o
  -7   7   1       25.20       19.73      2.80 o
  -6   7   1      322.85      331.40      7.09 o
  -5   7   1      247.92      240.15      4.84 o
  -4   7   1      246.76      245.34      3.90 o
  -3   7   1     1033.93     1061.88      7.60 o
  -2   7   1        0.32        3.69      0.61 o
  -1   7   1     5626.43     5181.87     33.21 o
   0   7   1      362.15      307.05      4.05 o
   1   7   1     1562.96     1503.24      8.64 o
   2   7   1       58.83       46.99      1.39 o
   3   7   1       12.68       19.59      2.11 o
   4   7   1     1033.24     1087.14      9.17 o
   5   7   1       34.37       31.85      2.91 o
   6   7   1       36.78       42.87      3.07 o
   7   7   1       11.58       10.30      2.60 o
   8   7   1        0.15        1.31      1.66 o
  -9   8   1        5.19       -3.00      5.43 o
  -8   8   1        0.10       -1.08      1.62 o
  -7   8   1        0.36        0.82      1.79 o
  -6   8   1       56.58       48.23      3.50 o
  -5   8   1       90.77       94.26      2.88 o
  -4   8   1        2.93        2.57      1.21 o
  -3   8   1     1479.59     1533.18     10.62 o
  -2   8   1      741.00      756.14      4.89 o
  -1   8   1        2.88        4.57      0.95 o
   0   8   1      198.38      202.37      2.77 o
   1   8   1       50.99       47.81      1.33 o
   2   8   1      285.90      245.34      3.22 o
   3   8   1      253.61      243.35      3.80 o
   4   8   1     2207.66     2331.60     16.11 o
   5   8   1      173.93      161.58      3.70 o
   6   8   1       53.41       53.28      3.30 o
   7   8   1       96.47       89.90      4.40 o
   8   8   1       40.79       35.90      3.78 o
  -9   9   1       37.94       44.59      8.23 o
  -8   9   1       23.96       25.22      3.42 o
  -7   9   1       13.50       13.99      2.69 o
  -6   9   1       63.26       64.20      3.06 o
  -5   9   1        0.00        0.85      1.20 o
  -4   9   1       19.12       17.20      1.60 o
  -3   9   1     5720.95     6125.88     43.31 o
  -2   9   1      686.43      658.21      4.86 o
  -1   9   1       41.47       34.24      1.16 o
   0   9   1      258.39      258.31      2.66 o
   1   9   1     1464.84     1461.62      8.67 o
   2   9   1     2267.27     2389.13     25.89 o
   3   9   1       17.68       31.11      1.98 o
   4   9   1       10.85       14.01      1.49 o
   5   9   1      160.98      161.22      3.53 o
   6   9   1       72.03       64.62      3.55 o
   7   9   1       99.31       98.82      4.28 o
   8   9   1       29.25       14.55      3.16 o
  -8  10   1        1.84        2.20      2.76 o
  -7  10   1       82.59       69.20      5.42 o
  -6  10   1       13.25       16.02      2.14 o
  -5  10   1        4.34        4.25      1.42 o
  -4  10   1      478.10      469.48      4.72 o
  -3  10   1        2.71        2.18      0.60 o
  -2  10   1     3624.29     3685.56     23.71 o
  -1  10   1        4.27        6.24      0.88 o
   0  10   1     2606.90     2732.29     15.24 o
   1  10   1       38.65       24.69      0.93 o
   2  10   1       57.22       54.93      1.64 o
   3  10   1      492.19      554.94      5.76 o
   4  10   1     2346.79     2375.66     19.12 o
   5  10   1       17.70       14.33      1.75 o
   6  10   1        8.85        6.54      2.19 o
   7  10   1      112.34      106.12      4.60 o
   8  10   1       30.35       18.63      3.73 o
  -8  11   1       79.29       68.36      4.63 o
  -7  11   1       69.24       72.87      3.84 o
  -6  11   1       32.13       34.36      2.62 o
  -5  11   1        2.28        2.51      1.37 o
  -4  11   1      398.42      382.48      4.21 o
  -3  11   1        3.55        3.02      1.26 o
  -2  11   1     1527.13     1560.79     10.10 o
  -1  11   1      424.00      448.00      3.97 o
   0  11   1      475.53      466.74      3.66 o
   1  11   1     2381.95     2451.69     15.17 o
   2  11   1      707.52      709.17      5.24 o
   3  11   1      110.13      119.79      2.48 o
   4  11   1      639.30      699.65      6.48 o
   5  11   1      208.96      198.95      4.46 o
   6  11   1      114.39      114.92      4.30 o
   7  11   1        0.05       -0.51      1.79 o
   8  11   1       17.24       11.25      3.09 o
  -8  12   1       72.35       73.84      9.15 o
  -7  12   1        0.61        1.80      2.34 o
  -6  12   1      147.19      141.42      4.44 o
  -5  12   1       11.03        9.53      1.89 o
  -4  12   1       29.49       28.95      1.67 o
  -3  12   1      251.36      248.12      3.27 o
  -2  12   1      185.15      200.98      2.70 o
  -1  12   1       59.64       66.22      2.01 o
   0  12   1     1709.47     1625.04     10.30 o
   1  12   1      322.21      272.83      2.92 o
   2  12   1       40.49       40.75      1.44 o
   3  12   1       41.74       38.72      1.68 o
   4  12   1       69.83       62.15      2.28 o
   5  12   1       60.15       50.55      2.95 o
   6  12   1       45.54       65.33      8.67 o
   7  12   1      190.55      196.18      6.34 o
   8  12   1       71.02       71.60     11.22 o
  -8  13   1        0.01       -0.98      2.35 o
  -7  13   1      191.70      197.95      6.59 o
  -6  13   1      194.41      197.07      5.70 o
  -5  13   1        2.58        1.87      1.73 o
  -4  13   1      140.73      137.02      9.66 o
  -3  13   1      636.29      683.78     11.11 o
  -2  13   1       84.79       70.94      1.47 o
  -1  13   1       30.44       29.90      1.51 o
   0  13   1     5047.74     5381.62     32.99 o
   1  13   1     2383.04     2584.96     16.00 o
   2  13   1      222.63      233.77      2.92 o
   3  13   1        4.63        1.70      0.94 o
   4  13   1        5.89        6.58      1.36 o
   5  13   1        2.62        2.83      1.47 o
   6  13   1        6.99        5.67      2.61 o
   7  13   1       85.67       92.36      4.12 o
   8  13   1        0.17       -0.75      2.26 o
  -8  14   1        6.93        1.94      1.93 o
  -7  14   1      147.71      153.65      5.16 o
  -6  14   1      138.16      122.43      5.42 o
  -5  14   1       87.43       85.63      7.66 o
  -4  14   1       28.06       27.04      3.17 o
  -3  14   1        1.97        0.95      1.32 o
  -2  14   1       57.45       51.56      1.46 o
  -1  14   1      334.27      310.67      3.54 o
   0  14   1      363.63      393.37      3.00 o
   1  14   1     1470.05     1574.06      9.44 o
   2  14   1       28.59       43.86      1.66 o
   3  14   1      444.75      440.33      4.87 o
   4  14   1      264.10      266.71      5.32 o
   5  14   1       21.15       17.58      2.14 o
   6  14   1       64.63       69.87      7.42 o
   7  14   1       13.81       11.23      2.92 o
   8  14   1        3.00        2.07      3.13 o
  -8  15   1       42.08       41.04      8.23 o
  -7  15   1       22.14       26.85      2.98 o
  -6  15   1      166.83      149.30      5.24 o
  -5  15   1      336.19      360.16      7.81 o
  -4  15   1      319.57      312.21      7.30 o
  -3  15   1       12.74       20.03      1.94 o
  -2  15   1       10.06        8.65      1.17 o
  -1  15   1       68.55       55.03      1.80 o
   0  15   1      409.62      365.03      2.83 o
   1  15   1      805.33      767.90      5.50 o
   2  15   1      230.19      238.32      4.31 o
   3  15   1       32.60       31.44      2.12 o
   4  15   1      118.57      112.81      4.80 o
   5  15   1      195.00      174.20      6.33 o
   6  15   1       22.59       28.76      2.91 o
   7  15   1      118.32      123.63      5.78 o
   8  15   1       29.66       11.27      5.97 o
  -8  16   1        6.11        3.47      5.16 o
  -7  16   1        1.09       -0.78      1.41 o
  -6  16   1       14.89       12.89      1.95 o
  -5  16   1      555.48      563.33      9.16 o
  -4  16   1      378.83      364.79      7.17 o
  -3  16   1       26.30       31.46      3.07 o
  -2  16   1      540.42      538.18      8.41 o
  -1  16   1      659.06      659.37      9.55 o
   0  16   1        1.79        4.28      1.04 o
   1  16   1       72.45       69.77      1.58 o
   2  16   1       57.91       61.17      2.40 o
   3  16   1        1.49        1.35      1.24 o
   4  16   1      764.22      774.43     11.79 o
   5  16   1        1.33        2.26      2.62 o
   6  16   1      310.43      266.04      8.49 o
   7  16   1        7.88        6.92      2.89 o
  -8  17   1        0.01        4.02      6.33 o
  -7  17   1       14.06       14.50      2.07 o
  -6  17   1       71.28       64.75      3.48 o
  -5  17   1        9.07        8.68      2.40 o
  -4  17   1      155.83      141.40      5.12 o
  -3  17   1      105.95      115.97      4.69 o
  -2  17   1        0.09        1.84      1.69 o
  -1  17   1       10.61       13.86      1.07 o
   0  17   1      291.10      301.76      3.32 o
   1  17   1       25.91       34.05      1.36 o
   2  17   1       29.21       25.99      1.91 o
   3  17   1       37.21       40.71      3.26 o
   4  17   1      181.40      197.02      7.09 o
   5  17   1        0.89       -2.46      2.88 o
   6  17   1        6.17        5.65      2.40 o
   7  17   1      183.71      220.98      7.08 o
  -7  18   1        0.51        0.80      1.92 o
  -6  18   1        8.03        5.91      1.89 o
  -5  18   1       15.65       20.74      2.72 o
  -4  18   1      508.42      478.36     25.42 o
  -3  18   1       47.59       51.61      3.54 o
  -2  18   1        0.85        1.33      1.50 o
  -1  18   1      496.87      477.74      4.30 o
   0  18   1      189.38      174.50      2.59 o
   1  18   1      240.40      231.65      3.42 o
   2  18   1        4.30        3.57      1.42 o
   3  18   1      376.98      376.56      7.13 o
   4  18   1      270.58      273.96      8.08 o
   5  18   1        3.09        1.03      2.37 o
   6  18   1        0.41        1.54      1.84 o
   7  18   1        0.40        1.31      2.17 o
  -7  19   1       13.50       13.93      3.02 o
  -6  19   1       13.22       11.04      2.06 o
  -5  19   1      679.92      678.00     11.64 o
  -4  19   1     1287.92     1234.98     20.28 o
  -3  19   1       26.29       28.79      3.17 o
  -2  19   1      625.33      567.90      9.03 o
  -1  19   1      229.48      226.53      3.52 o
   0  19   1        1.11        2.27      1.20 o
   1  19   1       85.11       68.97      2.57 o
   2  19   1      686.79      643.82      9.11 o
   3  19   1      882.23      848.71     14.49 o
   4  19   1       12.15       13.35      3.56 o
   5  19   1      256.87      244.81     18.01 o
   6  19   1       51.95       41.97      3.19 o
   7  19   1      162.46      178.53     17.32 o
  -7  20   1       31.49       21.74      4.86 o
  -6  20   1        4.44        3.75      1.80 o
  -5  20   1      223.49      203.84      4.95 o
  -4  20   1      794.09      802.79     13.43 o
  -3  20   1      114.00      108.36      5.02 o
  -2  20   1      173.00      159.50      5.44 o
  -1  20   1       29.02       32.98      2.41 o
   0  20   1       59.07       60.84      3.37 o
   1  20   1       45.44       42.78      2.90 o
   2  20   1      114.40      118.39      4.45 o
   3  20   1       42.18       38.21      4.36 o
   4  20   1        0.66        2.16      2.73 o
   5  20   1       23.75       24.62      3.83 o
   6  20   1       10.48       11.26      2.72 o
   7  20   1       16.23       14.69      5.03 o
  -7  21   1        0.08        0.23      2.05 o
  -6  21   1        6.35        5.98      1.81 o
  -5  21   1      545.17      529.01      9.59 o
  -4  21   1      226.81      245.14      6.69 o
  -3  21   1      352.99      355.73     10.52 o
  -2  21   1      185.70      178.07      5.39 o
  -1  21   1        1.14        1.46      1.29 o
   0  21   1       84.10       70.58      4.76 o
   1  21   1        7.99        6.20      2.15 o
   2  21   1     2306.53     2319.21     29.38 o
   3  21   1      368.48      351.28      8.92 o
   4  21   1       79.56       85.01      5.12 o
   5  21   1        4.96        2.37      2.99 o
   6  21   1       26.81       21.33      3.83 o
  -6  22   1      131.71      139.89      6.45 o
  -5  22   1      131.67      134.77      4.76 o
  -4  22   1      822.32      854.97     12.62 o
  -3  22   1       19.53       21.59      4.16 o
  -2  22   1      735.46      718.08     10.52 o
  -1  22   1      178.73      151.27      3.53 o
   0  22   1        5.94        5.29      1.62 o
   1  22   1      817.72      743.57     11.21 o
   2  22   1     3115.44     3272.27     47.40 o
   3  22   1      577.18      563.90     13.35 o
   4  22   1        5.82        5.64      2.77 o
   5  22   1        0.03       -0.81      2.22 o
   6  22   1       42.88       43.29      4.14 o
  -6  23   1        3.85        3.60      3.15 o
  -5  23   1      275.86      288.35      6.90 o
  -4  23   1        3.16        6.12      1.97 o
  -3  23   1      113.54      105.98      4.48 o
  -2  23   1      217.48      228.69      5.95 o
  -1  23   1        0.62        0.32      1.98 o
   0  23   1      184.23      190.85      4.69 o
   1  23   1       89.46      100.57      4.26 o
   2  23   1      873.51      845.92     15.45 o
   3  23   1      165.01      178.11      7.38 o
   4  23   1       60.50       74.10      4.87 o
   5  23   1        1.75        4.88      2.64 o
   6  23   1       35.24       33.59      3.49 o
  -6  24   1        2.07        4.64      3.49 o
  -5  24   1        0.10        1.49      2.75 o
  -4  24   1       41.88       44.42      3.60 o
  -3  24   1      387.92      398.59      6.94 o
  -2  24   1       91.36       85.74      4.08 o
  -1  24   1        2.33        8.37      3.31 o
   0  24   1        2.14        2.62      1.64 o
   1  24   1       77.85       75.05      4.21 o
   2  24   1       22.12       23.83      3.67 o
   3  24   1        9.52        7.36      3.20 o
   4  24   1        0.00        1.05      2.54 o
   5  24   1       94.69       95.20      7.30 o
   6  24   1        0.75        0.67      1.75 o
  -6  25   1        0.42        1.02      3.35 o
  -5  25   1       11.97       10.10      4.22 o
  -4  25   1      156.07      154.86      5.35 o
  -3  25   1        3.46        4.01      1.92 o
  -2  25   1      155.95      146.21      4.49 o
  -1  25   1      150.08      141.97      6.79 o
   0  25   1      123.99      131.67      4.16 o
   1  25   1       12.76       17.92      3.25 o
   2  25   1      427.60      402.46      8.57 o
   3  25   1        0.00        1.47      2.89 o
   4  25   1       93.06      102.54      5.74 o
   5  25   1       26.94       19.47      4.21 o
  -5  26   1        0.09        1.76      3.05 o
  -4  26   1        8.35        6.78      1.84 o
  -3  26   1       51.37       51.69      2.97 o
  -2  26   1        5.63        7.38      2.13 o
  -1  26   1       15.24       22.24      3.05 o
   0  26   1       12.56       15.32      2.10 o
   1  26   1      308.08      331.80      7.53 o
   2  26   1      623.14      629.54     11.70 o
   3  26   1      143.25      145.43      7.46 o
   4  26   1       99.15      120.94      5.77 o
   5  26   1        8.96        3.81      2.69 o
  -5  27   1       62.65       62.39     15.49 o
  -4  27   1       80.06       87.86     14.70 o
  -3  27   1       14.03       10.53      2.02 o
  -2  27   1        0.30        2.09      2.03 o
  -1  27   1       13.81       13.42      2.66 o
   0  27   1        0.32       -0.71      1.45 o
   1  27   1       36.09       41.59      3.97 o
   2  27   1       33.66       35.98      4.76 o
   3  27   1      118.69      123.28      6.17 o
   4  27   1        1.87        3.61      2.38 o
   5  27   1       49.82       75.08      6.92 o
  -4  28   1        0.00        0.48      2.23 o
  -3  28   1      104.08      104.09      3.55 o
  -2  28   1      211.96      257.31      6.01 o
  -1  28   1        1.60        3.65      2.09 o
   0  28   1       10.91        8.65      1.81 o
   1  28   1       13.16       13.73      2.93 o
   2  28   1      130.96      142.47      5.65 o
   3  28   1       44.84       27.81      8.10 o
   4  28   1       27.84       19.93      3.86 o
  -4  29   1       23.84       12.15      4.85 o
  -3  29   1       13.70        5.40      2.30 o
  -2  29   1      157.93      196.19      5.60 o
  -1  29   1      224.62      246.25      5.78 o
   0  29   1       22.95       26.69      5.31 o
   1  29   1       74.42       92.94      5.08 o
   2  29   1       21.25       12.31      2.57 o
   3  29   1        4.45        2.20      2.00 o
   4  29   1      116.48      135.69      6.15 o
  -3  30   1        3.40        3.79      4.17 o
  -2  30   1        3.77        3.64      1.83 o
  -1  30   1       83.91       87.64     14.02 o
   0  30   1       73.48      106.68      5.03 o
   1  30   1       52.33       53.13      3.66 o
   2  30   1        3.64        4.89      1.70 o
   3  30   1       24.97       22.74      2.60 o
  -3  31   1       18.23        0.06      8.37 o
  -2  31   1       22.92        0.33      9.36 o
  -1  31   1       49.68       47.99      3.84 o
   0  31   1      213.32      252.62     10.18 o
   1  31   1       33.84       29.17      6.82 o
   2  31   1        3.53        2.40      1.91 o
  -1  32   1        1.77        0.06      3.36 o
   0  32   1        0.95       -0.50      3.63 o
   1  32   1       10.40        0.06      5.12 o
  -9   0   2       11.06        8.33      3.51 o
  -8   0   2       67.44       66.45      6.42 o
  -7   0   2      396.07      416.39     13.03 o
  -6   0   2       84.28       79.20      6.65 o
  -5   0   2      483.09      416.70      6.93 o
  -4   0   2      121.55      140.59      4.19 o
  -3   0   2      189.38      183.24      4.11 o
  -2   0   2    78181.02    88290.63   1358.57 o
  -1   0   2    29905.95    31059.94    381.83 o
   0   0   2     6424.88     6194.60     49.62 o
   1   0   2    12983.01    12179.51    141.52 o
   2   0   2     1651.59     1690.56     15.26 o
   3   0   2     3657.92     3828.62     36.51 o
   4   0   2       29.06       29.94      2.64 o
   5   0   2        1.96        0.96      1.66 o
   6   0   2      132.21      128.93      5.48 o
   7   0   2        0.24       -1.11      2.97 o
   8   0   2      225.33      225.97    118.99 o
  -9   1   2        9.44        8.04      2.57 o
  -8   1   2       18.69       16.17      3.61 o
  -7   1   2      134.22      135.65      5.80 o
  -6   1   2       88.84       78.84      4.87 o
  -5   1   2       52.38       54.08      1.66 o
  -4   1   2     1061.12     1098.13      8.14 o
  -3   1   2     2247.74     2478.52     14.92 o
  -2   1   2    13157.46    13051.48     89.30 o
  -1   1   2    12420.14    12265.30     82.87 o
   0   1   2       23.01       28.80      1.53 o
   1   1   2       41.00       44.82      2.94 o
   2   1   2       31.77       43.33      1.41 o
   3   1   2      362.26      353.15      3.89 o
   4   1   2      223.86      236.52      3.09 o
   5   1   2       51.54       48.37      2.57 o
   6   1   2      878.04      859.32     12.04 o
   7   1   2        0.12        0.61      1.78 o
   8   1   2        0.45        0.34      1.71 o
  -9   2   2       14.80       13.57      3.41 o
  -8   2   2       58.09       55.64      5.43 o
  -7   2   2        0.00       -2.71      2.71 o
  -6   2   2      191.45      179.29     13.34 o
  -5   2   2      110.73       91.66      2.25 o
  -4   2   2      109.14      112.31      2.53 o
  -3   2   2    11164.61    11753.58     87.24 o
  -2   2   2    40091.89    42521.82    368.01 o
  -1   2   2    11851.72    11391.25     80.47 o
   0   2   2       72.02       77.46      1.53 o
   1   2   2     8208.92     7754.15     60.52 o
   2   2   2       69.75       68.16      2.04 o
   3   2   2        2.82        3.87      1.05 o
   4   2   2      770.54      772.08      6.57 o
   5   2   2       73.88       72.68      2.71 o
   6   2   2      264.53      279.36      6.93 o
   7   2   2       15.08       16.89      2.93 o
   8   2   2       83.85       83.93      8.26 o
  -9   3   2       29.24       24.68      3.44 o
  -8   3   2        2.70        1.89      2.37 o
  -7   3   2      148.70      172.19     13.77 o
  -6   3   2       14.39       16.47      4.17 o
  -5   3   2       44.42       48.76      4.08 o
  -4   3   2      912.06     1043.22      7.03 o
  -3   3   2     3597.41     3936.34     24.29 o
  -2   3   2     3737.05     3806.64     21.23 o
  -1   3   2        3.23        3.91      1.73 o
   0   3   2     1298.34     1344.64     10.40 o
   1   3   2      493.90      438.88      4.45 o
   2   3   2       31.11       34.51      1.63 o
   3   3   2      229.39      255.75      3.65 o
   4   3   2      189.97      213.34      3.04 o
   5   3   2      424.52      429.24      5.72 o
   6   3   2     1119.41     1115.74     14.11 o
   7   3   2      398.89      406.63      7.78 o
   8   3   2        4.04        3.70      4.33 o
  -9   4   2       49.05       42.70      5.44 o
  -8   4   2        1.17       -0.09      2.17 o
  -7   4   2       49.84       36.50      8.13 o
  -6   4   2      896.88      863.72     13.46 o
  -5   4   2        2.60        0.39      0.91 o
  -4   4   2        3.99        3.87      0.83 o
  -3   4   2        0.07        1.44      0.85 o
  -2   4   2    12249.92    12266.29     81.41 o
  -1   4   2     5967.71     5739.55     35.86 o
   0   4   2      643.51      591.02      6.37 o
   1   4   2    17513.44    16892.51    144.43 o
   2   4   2      826.50      818.13      6.72 o
   3   4   2        7.58       12.09      1.30 o
   4   4   2     1082.30     1120.92      9.26 o
   5   4   2      195.57      212.87      4.00 o
   6   4   2      202.26      192.81      5.10 o
   7   4   2      122.53      138.99      4.74 o
   8   4   2       40.88       35.41      6.96 o
  -9   5   2       16.25       13.00      2.98 o
  -8   5   2       18.87       17.57      2.85 o
  -7   5   2      929.01      959.02     14.89 o
  -6   5   2       71.51       55.91      4.36 o
  -5   5   2      152.79      143.70      3.40 o
  -4   5   2      847.27      889.93      6.39 o
  -3   5   2      511.06      442.58      4.04 o
  -2   5   2     4722.88     4704.88     26.87 o
  -1   5   2        0.04        1.90      0.94 o
   0   5   2    19401.53    18454.12    144.16 o
   1   5   2      210.60      204.50      2.87 o
   2   5   2       72.98       77.24      2.17 o
   3   5   2      207.34      220.46      3.31 o
   4   5   2      325.61      345.57      4.10 o
   5   5   2      158.64      166.60      4.19 o
   6   5   2       13.88       11.72      2.36 o
   7   5   2       61.42       68.16      3.69 o
   8   5   2        4.31        4.76      2.73 o
  -9   6   2       56.05       42.63      5.82 o
  -8   6   2       45.52       49.79      5.78 o
  -7   6   2       20.18       16.53      3.41 o
  -6   6   2      425.71      401.72      8.10 o
  -5   6   2       18.04       14.77      1.80 o
  -4   6   2      423.58      437.45      3.55 o
  -3   6   2      272.97      259.75      3.56 o
  -2   6   2     1011.48     1066.85      6.30 o
  -1   6   2     3863.43     3670.20     21.04 o
   0   6   2     8065.47     7627.95     52.84 o
   1   6   2     1279.96     1345.66     10.49 o
   2   6   2     1539.90     1563.00     10.96 o
   3   6   2      117.32      136.80      2.75 o
   4   6   2       38.87       53.44      2.15 o
   5   6   2       43.25       52.03      3.12 o
   6   6   2        1.33       -0.34      1.53 o
   7   6   2      445.18      436.92     10.39 o
   8   6   2        3.42        4.96      2.83 o
  -9   7   2        7.01        3.92      2.97 o
  -8   7   2       21.72       16.94      2.86 o
  -7   7   2       23.11       23.36      3.14 o
  -6   7   2       82.39       88.80      3.87 o
  -5   7   2      112.01      103.44      3.03 o
  -4   7   2      195.53      231.24      2.90 o
  -3   7   2      852.87      855.50      6.86 o
  -2   7   2       98.93       99.99      1.51 o
  -1   7   2      434.63      407.91      3.31 o
   0   7   2     1779.26     1660.10     10.53 o
   1   7   2     1002.93     1033.39      6.91 o
   2   7   2      564.83      559.72      5.02 o
   3   7   2     1259.66     1237.30     10.65 o
   4   7   2      241.22      220.88      3.38 o
   5   7   2      480.28      486.80      7.27 o
   6   7   2      209.62      199.58      5.57 o
   7   7   2       90.18       98.81      6.63 o
   8   7   2        8.18        6.51      2.06 o
  -9   8   2       45.18       39.34      4.58 o
  -8   8   2        7.46        5.56      2.24 o
  -7   8   2        4.37        2.61      2.13 o
  -6   8   2      649.99      624.07      9.00 o
  -5   8   2      289.08      279.56      5.10 o
  -4   8   2       72.78       84.50      1.99 o
  -3   8   2     4431.68     4683.69     32.49 o
  -2   8   2      516.66      553.28      3.96 o
  -1   8   2     1299.34     1285.96      7.57 o
   0   8   2      807.14      797.37      5.16 o
   1   8   2     1931.73     1849.73     11.12 o
   2   8   2      742.74      758.56      6.05 o
   3   8   2     6278.89     6810.60     54.04 o
   4   8   2        3.30        2.48      1.00 o
   5   8   2        5.86        6.77      1.65 o
   6   8   2      103.90       90.10      4.10 o
   7   8   2       19.90       18.48      4.27 o
   8   8   2       11.19        4.85      2.60 o
  -9   9   2       39.07       44.78      5.62 o
  -8   9   2      150.71      147.53      4.17 o
  -7   9   2      307.53      305.17      7.57 o
  -6   9   2      294.12      268.29      5.65 o
  -5   9   2      188.54      184.98      3.63 o
  -4   9   2      572.91      620.78      5.47 o
  -3   9   2      885.68      876.98      6.75 o
  -2   9   2      669.27      702.28      4.40 o
  -1   9   2     1629.65     1671.98      9.58 o
   0   9   2       52.66       40.43      1.27 o
   1   9   2      537.23      526.45      3.62 o
   2   9   2     6557.74     6866.01     52.36 o
   3   9   2      523.43      570.37      5.85 o
   4   9   2       74.14       63.85      2.25 o
   5   9   2       60.16       66.66      2.66 o
   6   9   2      238.61      227.25      6.13 o
   7   9   2       14.79       15.84      3.17 o
   8   9   2       13.18        8.17      2.74 o
  -8  10   2       43.74       34.87      2.95 o
  -7  10   2      380.83      357.56      7.82 o
  -6  10   2        0.54        2.53      1.80 o
  -5  10   2       14.87       13.69      1.84 o
  -4  10   2       85.33       88.62      2.20 o
  -3  10   2     1032.69      981.51      6.41 o
  -2  10   2       24.98       28.69      1.16 o
  -1  10   2      831.96      779.26      5.08 o
   0  10   2      195.88      189.55      2.08 o
   1  10   2      510.78      500.22      3.49 o
   2  10   2      372.70      380.81      3.58 o
   3  10   2      561.59      539.93      8.32 o
   4  10   2        0.01        0.89      1.13 o
   5  10   2        0.57        0.49      1.44 o
   6  10   2        0.08        0.23      1.72 o
   7  10   2      177.13      180.59      6.15 o
   8  10   2       51.70       43.71      6.57 o
  -8  11   2        5.27        6.35      2.04 o
  -7  11   2       13.34       14.65      2.87 o
  -6  11   2      162.37      157.83      4.54 o
  -5  11   2      169.00      170.05      4.41 o
  -4  11   2       68.98       67.69      1.95 o
  -3  11   2     1531.28     1592.59     10.31 o
  -2  11   2      907.91      811.23      5.28 o
  -1  11   2      644.58      641.64      4.66 o
   0  11   2    10262.81    10320.21     70.19 o
   1  11   2      551.91      526.89      3.81 o
   2  11   2      862.19      906.87      7.07 o
   3  11   2       55.34       65.32      2.64 o
   4  11   2       94.11       91.34      2.74 o
   5  11   2        0.15       -1.61      1.61 o
   6  11   2        0.87       -1.54      1.98 o
   7  11   2       61.60       63.17      4.19 o
   8  11   2        0.00       -0.63      1.66 o
  -8  12   2       60.69       66.22      4.30 o
  -7  12   2       95.76       98.02      5.12 o
  -6  12   2        2.32        3.74      1.84 o
  -5  12   2       19.67       21.79      2.33 o
  -4  12   2      312.03      301.03      4.96 o
  -3  12   2       50.48       49.69      1.79 o
  -2  12   2        5.05        7.30      0.89 o
  -1  12   2     2331.66     2408.55     14.29 o
   0  12   2     1319.04     1396.65      8.33 o
   1  12   2     2201.06     2180.98     13.39 o
   2  12   2      222.57      229.59      2.85 o
   3  12   2       34.08       25.39      1.77 o
   4  12   2      418.37      402.25      6.30 o
   5  12   2        0.08       -0.65      1.41 o
   6  12   2      115.85      104.81      4.45 o
   7  12   2        0.19       -0.01      1.39 o
   8  12   2        8.32        4.33      1.99 o
  -8  13   2       20.05        8.66      2.78 o
  -7  13   2       28.16       24.90      2.77 o
  -6  13   2       51.25       53.71      3.30 o
  -5  13   2      427.89      386.14      6.77 o
  -4  13   2      100.14      115.13      3.52 o
  -3  13   2       55.34       43.37      2.38 o
  -2  13   2       10.14        6.33      0.82 o
  -1  13   2     1937.91     2117.97     13.22 o
   0  13   2        3.82        4.00      0.80 o
   1  13   2      468.50      471.87      4.13 o
   2  13   2     1372.01     1381.51     11.06 o
   3  13   2      143.62      154.12      3.71 o
   4  13   2      319.95      305.02      5.92 o
   5  13   2       65.27       65.05      3.61 o
   6  13   2      546.26      568.94     10.18 o
   7  13   2       12.83        9.14      2.31 o
   8  13   2       26.88       12.82      6.34 o
  -8  14   2       44.74       44.82      6.01 o
  -7  14   2        2.31        1.89      1.62 o
  -6  14   2       64.78       59.90      3.73 o
  -5  14   2       17.49       19.16      3.20 o
  -4  14   2      267.06      265.82      6.30 o
  -3  14   2       35.65       37.97      2.09 o
  -2  14   2        3.17        0.62      0.60 o
  -1  14   2      149.52      175.47      2.34 o
   0  14   2      248.80      244.18      2.20 o
   1  14   2      669.24      759.52      5.41 o
   2  14   2       51.42       51.38      1.75 o
   3  14   2       67.00       57.79      2.96 o
   4  14   2       98.97       95.08      4.05 o
   5  14   2        2.00        4.51      2.15 o
   6  14   2       10.68        9.00      2.77 o
   7  14   2       26.43       22.47      3.12 o
   8  14   2        0.51       -0.44      3.55 o
  -8  15   2        0.24        2.03      2.15 o
  -7  15   2       10.17        7.92      1.82 o
  -6  15   2      173.98      179.12      6.51 o
  -5  15   2      336.89      349.50      7.63 o
  -4  15   2      994.77      989.55     15.21 o
  -3  15   2      164.73      169.98      3.86 o
  -2  15   2      899.21      895.52      6.57 o
  -1  15   2        5.46       12.53      1.03 o
   0  15   2      157.82      179.02      1.86 o
   1  15   2      142.09      144.99      1.99 o
   2  15   2       18.98       18.43      1.26 o
   3  15   2      165.08      156.86      4.05 o
   4  15   2       60.30       58.23      3.39 o
   5  15   2       58.49       44.76      3.41 o
   6  15   2      781.53      813.47     12.82 o
   7  15   2        0.65        1.55      2.10 o
  -8  16   2        3.81        2.42      1.86 o
  -7  16   2       20.30       11.04      2.26 o
  -6  16   2      446.51      444.30      7.24 o
  -5  16   2      410.71      454.46      8.13 o
  -4  16   2      378.78      349.66      6.73 o
  -3  16   2      178.76      202.32      4.61 o
  -2  16   2      891.16      872.41      6.66 o
  -1  16   2      843.92      827.64      5.74 o
   0  16   2       18.83       18.65      1.05 o
   1  16   2      124.29      123.29      1.94 o
   2  16   2      750.86      729.67      8.63 o
   3  16   2       15.44       16.52      3.39 o
   4  16   2     1220.31     1240.87     18.01 o
   5  16   2      300.15      296.10      6.97 o
   6  16   2      430.06      415.31      7.81 o
   7  16   2      209.03      211.65      6.47 o
  -8  17   2       23.45       17.34      3.84 o
  -7  17   2        9.54        6.08      2.83 o
  -6  17   2      830.95      792.62     40.82 o
  -5  17   2       99.39       95.88      5.83 o
  -4  17   2        2.43        1.41      1.78 o
  -3  17   2       24.43       22.93      3.00 o
  -2  17   2      375.12      362.36      3.99 o
  -1  17   2        1.83        4.84      0.79 o
   0  17   2       29.26       30.90      1.55 o
   1  17   2      142.98      128.20      2.28 o
   2  17   2       13.26        8.84      2.15 o
   3  17   2        2.42        2.06      2.52 o
   4  17   2      370.25      359.22      8.54 o
   5  17   2      261.79      249.41      6.70 o
   6  17   2      523.49      530.14      9.17 o
   7  17   2        0.00        1.17      2.19 o
  -7  18   2        2.31       -0.19      1.56 o
  -6  18   2        3.76        2.71      2.17 o
  -5  18   2      329.13      320.24      6.88 o
  -4  18   2      118.63      106.66      4.64 o
  -3  18   2      260.52      254.20      6.51 o
  -2  18   2       54.98       61.69      2.15 o
  -1  18   2       49.87       49.45      1.97 o
   0  18   2        3.50        7.02      1.27 o
   1  18   2       25.43       24.19      1.89 o
   2  18   2      158.75      146.57      6.08 o
   3  18   2      291.29      331.81     53.56 o
   4  18   2      178.06      184.00      6.55 o
   5  18   2       44.81       46.16      4.86 o
   6  18   2       17.43       13.67      2.62 o
   7  18   2      271.85      316.03      8.22 o
  -7  19   2       13.79       10.16      2.43 o
  -6  19   2      181.10      187.85      5.12 o
  -5  19   2      106.53      101.44      4.35 o
  -4  19   2      381.48      374.20      7.77 o
  -3  19   2        2.96        1.29      2.00 o
  -2  19   2       49.20       55.83      3.06 o
  -1  19   2      201.40      200.10      2.93 o
   0  19   2      202.43      210.79      3.54 o
   1  19   2      501.27      493.38      7.59 o
   2  19   2        0.10        0.72      2.06 o
   3  19   2      333.77      327.52      9.14 o
   4  19   2      147.03      147.40      6.24 o
   5  19   2       13.93       19.88      4.89 o
   6  19   2      179.33      177.59      5.30 o
   7  19   2       12.43        5.71      3.25 o
  -7  20   2       37.76       38.97      3.03 o
  -6  20   2       12.91        8.67      2.13 o
  -5  20   2      575.32      592.54      9.65 o
  -4  20   2       78.63       84.40      4.37 o
  -3  20   2       29.09       27.36      3.40 o
  -2  20   2       64.76       74.92      3.72 o
  -1  20   2      144.37      161.12      4.20 o
   0  20   2       99.58       88.38      3.99 o
   1  20   2      226.61      215.17      6.22 o
   2  20   2     1383.54     1386.09     20.30 o
   3  20   2        0.36        0.38      2.63 o
   4  20   2       21.77       27.20      4.10 o
   5  20   2        0.00       -0.86      2.41 o
   6  20   2        6.38        1.48      1.80 o
  -7  21   2        2.80        1.69      2.25 o
  -6  21   2        3.92        6.87      2.35 o
  -5  21   2        1.22       -0.88      2.02 o
  -4  21   2       76.31       82.20      4.30 o
  -3  21   2       14.97       18.23      2.88 o
  -2  21   2      567.36      561.02      8.76 o
  -1  21   2       80.75       72.40      2.96 o
   0  21   2       22.93       22.24      2.49 o
   1  21   2     2503.82     2506.05     47.34 o
   2  21   2       78.82       78.96      5.38 o
   3  21   2      112.14      136.76      7.81 o
   4  21   2        6.89        6.98      3.84 o
   5  21   2      508.83      500.86     11.92 o
   6  21   2       13.47        8.92      2.24 o
  -7  22   2       16.88       12.83      4.32 o
  -6  22   2        7.24        2.37      1.97 o
  -5  22   2      611.29      659.84     13.76 o
  -4  22   2       17.99       20.48      2.85 o
  -3  22   2        3.54        5.52      2.39 o
  -2  22   2     1131.81     1172.29     15.38 o
  -1  22   2       93.12      108.65      3.98 o
   0  22   2      370.93      357.85      7.90 o
   1  22   2      924.74      870.22     16.76 o
   2  22   2      575.84      576.32     11.54 o
   3  22   2       42.85       48.16      5.90 o
   4  22   2        4.19        7.38      3.38 o
   5  22   2       60.23       62.72      5.35 o
   6  22   2        0.31        1.71      1.95 o
  -6  23   2       87.21       91.34      3.95 o
  -5  23   2      216.88      227.25      5.96 o
  -4  23   2        4.74        8.63      2.17 o
  -3  23   2        0.07        2.01      2.13 o
  -2  23   2      325.61      314.42     14.39 o
  -1  23   2      395.35      365.70      6.94 o
   0  23   2        0.23        0.79      1.72 o
   1  23   2       97.93       72.75      3.98 o
   2  23   2      104.38      104.47      6.46 o
   3  23   2       13.03       16.74      4.98 o
   4  23   2       27.90       32.84      4.83 o
   5  23   2       14.43       11.20      2.83 o
   6  23   2       28.66       14.36      3.82 o
  -6  24   2        1.30       -0.47      2.42 o
  -5  24   2       54.30       68.77      4.58 o
  -4  24   2      428.07      471.21      9.66 o
  -3  24   2        6.94        8.35      2.20 o
  -2  24   2      200.74      198.58      5.65 o
  -1  24   2      160.80      169.91      4.77 o
   0  24   2      232.32      216.37      7.17 o
   1  24   2      275.48      249.82      7.75 o
   2  24   2      102.37      128.87      7.64 o
   3  24   2       39.50       39.14      8.94 o
   4  24   2       37.17       51.62      9.80 o
   5  24   2        8.54        5.73      2.40 o
  -6  25   2        0.22        0.22      2.43 o
  -5  25   2        6.48        5.55      2.31 o
  -4  25   2        0.16       -0.32      1.56 o
  -3  25   2        0.22        2.55      1.83 o
  -2  25   2        4.57        5.51      1.94 o
  -1  25   2       20.87       19.64      2.70 o
   0  25   2      110.12      123.85      4.72 o
   1  25   2        9.05       14.50      3.09 o
   2  25   2       20.19       19.88      3.59 o
   3  25   2       22.65       18.30      5.41 o
   4  25   2      150.01      159.43      8.11 o
   5  25   2       16.43       14.16      3.34 o
  -5  26   2       48.38       47.78      8.37 o
  -4  26   2        1.55        0.88      1.62 o
  -3  26   2       47.24       49.79      3.39 o
  -2  26   2       16.88       25.04      2.78 o
  -1  26   2      115.09      113.58      4.56 o
   0  26   2       76.17       66.98      4.19 o
   1  26   2      239.93      219.59     18.16 o
   2  26   2        1.80        1.28      2.26 o
   3  26   2        2.29        3.79      3.50 o
   4  26   2       49.44       58.83      4.44 o
   5  26   2        2.23        5.50      2.83 o
  -5  27   2        0.02       -0.48      2.80 o
  -4  27   2        0.12       -1.21      2.45 o
  -3  27   2       16.10       12.45      2.19 o
  -2  27   2      321.78      326.40      6.49 o
  -1  27   2       20.29       22.71      2.87 o
   0  27   2       92.77       89.81      3.81 o
   1  27   2       89.91       95.69      4.12 o
   2  27   2        2.74        0.13      1.59 o
   3  27   2       67.31       56.20      4.76 o
   4  27   2       71.89       95.72      4.72 o
  -4  28   2       47.04       46.55      6.38 o
  -3  28   2        2.52        4.38      1.82 o
  -2  28   2      342.35      375.96      7.61 o
  -1  28   2       30.70       40.10      3.87 o
   0  28   2       10.67        9.18      2.09 o
   1  28   2        2.08        1.28      1.60 o
   2  28   2        0.18       -1.00      2.10 o
   3  28   2       34.81       24.23      4.98 o
   4  28   2        1.67        0.41      1.85 o
  -4  29   2        7.44        3.29      6.60 o
  -3  29   2        0.00        0.16      1.79 o
  -2  29   2       14.97        8.84      2.81 o
  -1  29   2       19.66       31.33      4.61 o
   0  29   2       10.76        8.12      2.16 o
   1  29   2       36.49       42.88      3.68 o
   2  29   2       15.75       13.27      2.70 o
   3  29   2       14.00        9.97      3.43 o
  -3  30   2        3.53        3.24      6.13 o
  -2  30   2        8.57        4.23      2.37 o
  -1  30   2       25.18       29.36      6.52 o
   0  30   2       39.14       34.74     11.26 o
   1  30   2        0.12       -2.52      2.66 o
   2  30   2       17.03        8.67      2.36 o
   3  30   2        7.05        2.72      2.00 o
  -2  31   2       42.90       37.79     21.32 o
  -1  31   2       58.20       63.53      5.19 o
   0  31   2        1.39        1.62      2.99 o
   1  31   2       72.65       64.25      9.68 o
   2  31   2        0.20        0.44      1.71 o
  -1  32   2        0.02       -1.05      4.46 o
   0  32   2      112.68      130.97      9.20 o
   1  32   2        0.85        0.90      3.30 o
  -9   1   3       39.35       46.42      4.64 o
  -8   1   3        6.77        7.36      3.35 o
  -7   1   3      366.27      365.76      8.29 o
  -6   1   3       79.20       86.72      4.48 o
  -5   1   3        7.24        4.41      0.98 o
  -4   1   3      135.47      172.42      2.49 o
  -3   1   3       48.80       53.59      1.49 o
  -2   1   3     1767.30     1838.65      9.80 o
  -1   1   3      807.35      716.49      6.14 o
   0   1   3    28733.66    29011.02    272.46 o
   1   1   3      132.54      134.25      2.20 o
   2   1   3       17.43       22.93      1.31 o
   3   1   3     1028.87     1020.71      8.44 o
   4   1   3      124.53      134.67      2.53 o
   5   1   3        1.82        2.13      1.38 o
   6   1   3        0.25        2.20      1.66 o
   7   1   3      233.52      214.62      8.15 o
   8   1   3        0.00        1.78      4.26 o
  -9   2   3        5.98        3.27      3.00 o
  -8   2   3       66.16       80.02      4.69 o
  -7   2   3       92.46       84.66      5.44 o
  -6   2   3       37.92       35.47      3.29 o
  -5   2   3       66.18       73.65      1.81 o
  -4   2   3      726.37      714.12      5.33 o
  -3   2   3     2189.05     2370.97     12.89 o
  -2   2   3     5190.63     5172.70     28.06 o
  -1   2   3     2604.77     2448.51     14.95 o
   0   2   3     4423.68     4341.12     29.92 o
   1   2   3      528.49      544.41      4.69 o
   2   2   3      350.16      338.74      3.19 o
   3   2   3      864.20      901.73      7.63 o
   4   2   3        0.52        1.66      0.91 o
   5   2   3       13.81       11.13      2.78 o
   6   2   3      146.38      137.08      4.56 o
   7   2   3      255.49      268.69      6.99 o
   8   2   3       27.07       11.59      4.31 o
  -9   3   3        2.10        2.56      5.67 o
  -8   3   3       37.57       34.52      3.90 o
  -7   3   3      473.97      475.11     13.92 o
  -6   3   3      442.02      424.91      9.63 o
  -5   3   3       55.52       50.44      1.76 o
  -4   3   3      138.01      146.07      2.40 o
  -3   3   3      499.16      509.66      4.24 o
  -2   3   3     6795.04     6776.78     40.02 o
  -1   3   3     1417.11     1468.02      9.23 o
   0   3   3       81.30       98.31      2.40 o
   1   3   3      306.17      300.22      3.33 o
   2   3   3     1085.77     1079.10      7.74 o
   3   3   3      267.22      284.21      3.89 o
   4   3   3        7.79        3.69      1.00 o
   5   3   3       18.28       16.68      2.29 o
   6   3   3      382.63      397.66      9.09 o
   7   3   3      362.00      363.94      9.16 o
   8   3   3      110.04      100.75     24.24 o
  -9   4   3        0.00       -0.70      2.43 o
  -8   4   3       13.60       12.60      2.67 o
  -7   4   3      191.95      198.79     10.59 o
  -6   4   3      968.85      943.46     15.69 o
  -5   4   3       74.17       84.63      2.61 o
  -4   4   3      735.85      722.85      6.00 o
  -3   4   3      508.99      495.43      4.18 o
  -2   4   3     1302.40     1249.26      6.86 o
  -1   4   3     1408.59     1367.67      8.19 o
   0   4   3     6222.34     5845.13     38.75 o
   1   4   3     2668.77     2755.43     17.07 o
   2   4   3      642.25      642.12      5.85 o
   3   4   3     4097.79     4496.22     35.75 o
   4   4   3      679.51      705.13      6.96 o
   5   4   3        2.48        3.02      1.51 o
   6   4   3       10.47        8.89      3.04 o
   7   4   3      116.23      124.48      6.89 o
   8   4   3      101.97      104.74      6.06 o
  -9   5   3       15.08       10.52      3.42 o
  -8   5   3       17.25       15.99      2.43 o
  -7   5   3      292.34      299.58      7.49 o
  -6   5   3       57.82       46.18      4.05 o
  -5   5   3       39.69       43.13      2.28 o
  -4   5   3     2418.87     2688.30     25.56 o
  -3   5   3      237.62      216.51      3.16 o
  -2   5   3       41.72       50.72      1.32 o
  -1   5   3      791.56      760.42      5.12 o
   0   5   3    14341.46    13918.83    108.17 o
   1   5   3     1212.98     1161.04      7.33 o
   2   5   3     1582.64     1615.02     11.66 o
   3   5   3     2808.43     2981.64     21.81 o
   4   5   3     1476.43     1560.72     14.07 o
   5   5   3        8.24       11.98      2.47 o
   6   5   3        0.31        0.45      1.60 o
   7   5   3      157.24      181.38      8.28 o
   8   5   3       18.22       10.99      4.17 o
  -9   6   3        1.15        0.74      2.44 o
  -8   6   3       71.31       72.07      4.33 o
  -7   6   3       33.28       27.54      3.08 o
  -6   6   3     1241.52     1203.85     22.54 o
  -5   6   3       28.40       41.24      2.50 o
  -4   6   3      478.86      502.46      4.20 o
  -3   6   3     1440.69     1502.66     10.00 o
  -2   6   3      480.27      467.78      3.49 o
  -1   6   3        1.14        4.36      0.85 o
   0   6   3    14690.53    14421.41    112.81 o
   1   6   3        9.85       22.36      1.05 o
   2   6   3      274.27      294.06      3.45 o
   3   6   3      394.64      389.28      3.73 o
   4   6   3      432.64      460.50      4.44 o
   5   6   3        6.71        4.82      1.81 o
   6   6   3      130.70      119.54      4.74 o
   7   6   3      247.65      269.46     10.68 o
   8   6   3      470.26      494.10     21.06 o
  -9   7   3       99.81      103.44     12.83 o
  -8   7   3      192.03      177.03      4.88 o
  -7   7   3        2.14        0.11      1.74 o
  -6   7   3       32.90       29.57      3.26 o
  -5   7   3      143.37      128.42      3.38 o
  -4   7   3       15.05        6.21      0.95 o
  -3   7   3      870.67      859.88      6.34 o
  -2   7   3      759.68      741.74      4.84 o
  -1   7   3      297.00      291.36      3.03 o
   0   7   3     2612.67     2676.20     16.01 o
   1   7   3      282.89      267.76      2.91 o
   2   7   3       68.32       76.37      1.88 o
   3   7   3      699.15      746.50      6.34 o
   4   7   3      604.34      590.77      5.89 o
   5   7   3       26.75       29.20      2.76 o
   6   7   3       46.22       41.38      4.01 o
   7   7   3        2.52        4.37      2.92 o
   8   7   3       85.52       91.85      4.99 o
  -9   8   3       23.53       23.80      5.70 o
  -8   8   3       83.75       86.53      4.22 o
  -7   8   3      259.08      228.53      6.51 o
  -6   8   3      198.60      198.51      5.28 o
  -5   8   3      111.35      120.47      3.26 o
  -4   8   3      143.18      134.16      2.10 o
  -3   8   3       28.79       35.92      1.38 o
  -2   8   3     2095.88     2096.76     13.22 o
  -1   8   3      165.65      145.67      2.20 o
   0   8   3       28.04       34.28      1.25 o
   1   8   3      151.81      161.49      2.41 o
   2   8   3     1492.34     1577.64     11.30 o
   3   8   3        7.59        8.40      0.90 o
   4   8   3      245.54      239.62      4.27 o
   5   8   3       35.13       36.16      3.03 o
   6   8   3       60.72       52.71      4.63 o
   7   8   3       47.72       52.70      5.02 o
   8   8   3       92.11      103.50     11.70 o
  -9   9   3       31.05       26.86      6.03 o
  -8   9   3       64.13       65.66      3.90 o
  -7   9   3       36.80       44.43      4.24 o
  -6   9   3      653.63      669.24     10.82 o
  -5   9   3      425.77      414.73      7.05 o
  -4   9   3       22.12       21.14      1.27 o
  -3   9   3      451.58      448.20      3.48 o
  -2   9   3     2531.11     2661.06     14.52 o
  -1   9   3      893.82      947.95      6.18 o
   0   9   3     1502.88     1486.11      8.72 o
   1   9   3     1679.45     1724.55     11.47 o
   2   9   3      556.46      546.35      4.50 o
   3   9   3        7.58        7.82      1.14 o
   4   9   3      103.50       96.22      3.17 o
   5   9   3       34.77       37.37      3.16 o
   6   9   3      208.84      185.73      7.04 o
   7   9   3        9.78       12.37      3.08 o
   8   9   3       92.49       87.89     13.97 o
  -9  10   3       13.33        8.70      7.35 o
  -8  10   3        4.28        6.79      2.70 o
  -7  10   3       24.75       21.86      3.77 o
  -6  10   3      314.04      311.34      6.04 o
  -5  10   3        7.49        7.68      1.84 o
  -4  10   3       15.37       22.26      1.23 o
  -3  10   3       26.29       32.36      1.18 o
  -2  10   3      490.23      497.98      4.14 o
  -1  10   3      228.57      187.97      2.36 o
   0  10   3      914.19      912.48      6.19 o
   1  10   3      942.36      893.54      6.77 o
   2  10   3     2515.85     2744.20     18.17 o
   3  10   3       51.26       54.45      2.48 o
   4  10   3       81.46       83.15      3.29 o
   5  10   3        0.02       -0.76      1.71 o
   6  10   3      425.34      425.02      8.30 o
   7  10   3       46.98       56.65      4.19 o
   8  10   3       12.32        8.86      4.16 o
  -8  11   3       10.58       11.53      3.02 o
  -7  11   3        4.10        3.12      1.92 o
  -6  11   3       45.30       40.64      3.65 o
  -5  11   3      420.13      409.17      7.02 o
  -4  11   3      224.46      230.19      3.60 o
  -3  11   3      257.08      286.91      3.99 o
  -2  11   3        6.89        4.32      1.01 o
  -1  11   3     5234.05     5305.07     31.85 o
   0  11   3        0.64        5.77      0.89 o
   1  11   3        0.19        1.01      0.76 o
   2  11   3      749.92      726.98      6.07 o
   3  11   3      760.60      757.93      8.46 o
   4  11   3       28.08       26.63      2.75 o
   5  11   3        1.92        2.86      1.62 o
   6  11   3       12.90       18.64      2.43 o
   7  11   3       20.79       17.76      2.95 o
   8  11   3       22.33       10.74      4.41 o
  -8  12   3       10.70        8.97      2.56 o
  -7  12   3      239.43      226.45      6.05 o
  -6  12   3        0.35        1.21      2.11 o
  -5  12   3       43.86       40.64      3.30 o
  -4  12   3      748.63      720.41      7.49 o
  -3  12   3      161.55      145.08      2.38 o
  -2  12   3      500.37      519.29      3.86 o
  -1  12   3      208.36      228.46      2.32 o
   0  12   3      262.59      249.25      2.45 o
   1  12   3        1.41        0.35      0.62 o
   2  12   3     1521.91     1500.65     11.87 o
   3  12   3        1.20        1.61      1.61 o
   4  12   3       83.48       82.22      3.74 o
   5  12   3        0.04        1.40      1.76 o
   6  12   3        3.52        2.74      2.04 o
   7  12   3       18.37       14.59      2.97 o
   8  12   3       83.59      111.29      9.77 o
  -8  13   3       83.08       82.84      5.82 o
  -7  13   3       35.23       32.61      4.74 o
  -6  13   3       32.91       38.67      3.72 o
  -5  13   3      334.30      337.59      7.58 o
  -4  13   3      287.38      277.98      4.88 o
  -3  13   3       31.37       21.96      1.25 o
  -2  13   3      530.38      539.11      4.10 o
  -1  13   3      569.97      600.38      4.42 o
   0  13   3     2310.06     2321.51     13.10 o
   1  13   3      606.44      681.65      5.15 o
   2  13   3      437.93      412.39      5.06 o
   3  13   3        4.16        2.90      1.94 o
   4  13   3      484.43      482.09      7.65 o
   5  13   3      165.90      178.41      4.95 o
   6  13   3        4.14        6.20      2.43 o
   7  13   3        4.56        4.09      2.28 o
  -8  14   3       10.33        7.75      2.78 o
  -7  14   3       30.66       20.06      3.72 o
  -6  14   3       65.48       57.11      4.84 o
  -5  14   3      189.18      167.71      6.43 o
  -4  14   3     1981.38     1935.39     20.85 o
  -3  14   3       24.43       23.36      1.39 o
  -2  14   3      324.44      293.96      2.85 o
  -1  14   3     1842.67     1964.01     11.94 o
   0  14   3       43.49       60.22      1.32 o
   1  14   3        5.96       11.20      1.20 o
   2  14   3       19.38       23.75      1.82 o
   3  14   3      415.73      408.54      8.51 o
   4  14   3      762.38      747.04     10.18 o
   5  14   3       35.65       27.84      3.16 o
   6  14   3      238.96      235.26      6.22 o
   7  14   3       88.50       87.18      4.42 o
  -8  15   3        0.18        0.44      1.99 o
  -7  15   3       75.48       89.62      6.88 o
  -6  15   3        0.21        2.18      2.59 o
  -5  15   3       32.74       27.43      4.02 o
  -4  15   3        1.15       -0.50      1.33 o
  -3  15   3      952.58      898.56      9.07 o
  -2  15   3      442.32      433.43      3.60 o
  -1  15   3       35.66       23.07      1.09 o
   0  15   3      392.90      357.81      2.68 o
   1  15   3        0.10        3.13      1.22 o
   2  15   3      123.29      117.99      3.12 o
   3  15   3       85.69       81.49      4.45 o
   4  15   3        1.31        1.46      1.88 o
   5  15   3      603.00      573.97      9.34 o
   6  15   3      226.17      248.83      5.93 o
   7  15   3       50.11       40.09      7.69 o
  -8  16   3        0.84        2.71      2.23 o
  -7  16   3       19.77       17.96      2.84 o
  -6  16   3        4.64        1.72      1.66 o
  -5  16   3       19.84       19.95      3.58 o
  -4  16   3      127.70      133.48      4.57 o
  -3  16   3      884.63      862.11      9.40 o
  -2  16   3      509.66      500.38      4.43 o
  -1  16   3       19.16       18.29      0.96 o
   0  16   3      371.55      400.91      3.56 o
   1  16   3      113.04      107.71      2.54 o
   2  16   3      102.40      108.43      3.11 o
   3  16   3      411.26      393.54      8.48 o
   4  16   3      826.55      830.02     11.19 o
   5  16   3       81.69       70.52      4.16 o
   6  16   3        0.07        0.27      1.49 o
   7  16   3        0.81       -0.24      2.10 o
  -8  17   3        8.04        4.88      2.19 o
  -7  17   3      136.23      132.82      5.05 o
  -6  17   3        5.48        0.67      1.35 o
  -5  17   3      181.09      158.00      5.40 o
  -4  17   3      304.58      317.50      6.62 o
  -3  17   3       91.82       87.62      3.25 o
  -2  17   3       57.39       58.40      1.60 o
  -1  17   3       26.03       32.75      1.14 o
   0  17   3      801.37      759.02      6.96 o
   1  17   3       60.86       59.05      2.53 o
   2  17   3      603.21      597.33      9.41 o
   3  17   3       58.86       61.95      5.34 o
   4  17   3      137.21      130.61      5.62 o
   5  17   3     1205.66     1307.51     18.14 o
   6  17   3      131.50      136.12      5.24 o
   7  17   3      124.60      144.24      6.49 o
  -7  18   3       57.12       63.70      3.94 o
  -6  18   3      310.99      293.73      7.06 o
  -5  18   3        3.57        2.59      2.62 o
  -4  18   3      708.58      708.06     12.00 o
  -3  18   3      199.65      195.32      5.48 o
  -2  18   3       67.41       55.74      2.12 o
  -1  18   3      262.26      255.26      4.13 o
   0  18   3       67.74       68.84      2.78 o
   1  18   3      842.15      805.95     10.97 o
   2  18   3        4.24        2.50      2.45 o
   3  18   3      115.17      117.97      6.17 o
   4  18   3      111.52       95.99      8.56 o
   5  18   3       95.81      111.25      9.25 o
   6  18   3       19.74       20.44      2.37 o
   7  18   3        9.20        4.78      3.08 o
  -7  19   3      156.23      170.44      6.00 o
  -6  19   3       21.02       16.57      2.58 o
  -5  19   3      738.57      685.23     12.20 o
  -4  19   3      102.83      105.85      5.10 o
  -3  19   3      228.21      228.91     13.00 o
  -2  19   3       32.76       35.08      2.13 o
  -1  19   3       16.34       12.31      1.31 o
   0  19   3     2097.91     2027.72     22.89 o
   1  19   3       41.67       41.89      3.19 o
   2  19   3      670.22      643.15     14.79 o
   3  19   3        2.37        0.99      2.35 o
   4  19   3       47.33       39.36      4.47 o
   5  19   3        4.07        2.02      3.81 o
   6  19   3       13.96        9.13      2.05 o
  -7  20   3      117.77      115.25      5.58 o
  -6  20   3      258.62      284.96      5.96 o
  -5  20   3       47.18       62.89      5.69 o
  -4  20   3       41.78       44.39      3.62 o
  -3  20   3      157.41      149.85      4.94 o
  -2  20   3       18.55       12.35      2.35 o
  -1  20   3       27.81       31.31      2.24 o
   0  20   3       82.78       97.24      4.37 o
   1  20   3       46.36       48.98      3.70 o
   2  20   3      580.20      597.94     18.91 o
   3  20   3      207.16      207.78      6.77 o
   4  20   3       89.58       94.91      6.73 o
   5  20   3       13.31       16.36      4.62 o
   6  20   3       34.26       31.63      4.48 o
  -7  21   3      191.15      204.49      5.91 o
  -6  21   3       64.50       66.55      4.14 o
  -5  21   3        6.08        9.78      2.98 o
  -4  21   3       25.11       23.06      2.93 o
  -3  21   3       36.26       39.76      2.91 o
  -2  21   3       51.12       55.96      4.31 o
  -1  21   3        0.72        0.30      1.25 o
   0  21   3     1748.08     1668.65     20.49 o
   1  21   3      252.24      228.07      7.78 o
   2  21   3      125.15      117.96      7.24 o
   3  21   3      270.02      290.70      8.24 o
   4  21   3        6.00        0.42      2.63 o
   5  21   3       86.69      109.04      5.18 o
   6  21   3        2.86        0.47      1.57 o
  -7  22   3        1.31        0.41      2.07 o
  -6  22   3      308.03      312.56      8.44 o
  -5  22   3        0.41       -0.20      2.40 o
  -4  22   3      265.36      268.32      6.37 o
  -3  22   3       57.95       59.73      3.58 o
  -2  22   3       30.73       31.10      3.53 o
  -1  22   3     1168.15     1104.37     24.20 o
   0  22   3      154.00      157.44     11.38 o
   1  22   3      386.00      344.26     10.39 o
   2  22   3     2622.29     2790.50     39.52 o
   3  22   3        1.75        3.13      3.18 o
   4  22   3       23.55       34.40      6.82 o
   5  22   3       30.69       28.26      3.62 o
   6  22   3      104.30      129.39      5.88 o
  -6  23   3       56.44       61.49      3.70 o
  -5  23   3      100.35      112.25      4.53 o
  -4  23   3        5.10        4.66      2.09 o
  -3  23   3        0.00        1.19      2.46 o
  -2  23   3      273.98      272.15      7.68 o
  -1  23   3      199.67      169.97      5.71 o
   0  23   3      508.37      469.52     11.53 o
   1  23   3      112.82      114.22      6.53 o
   2  23   3      168.04      176.36      7.46 o
   3  23   3        7.83       10.25      4.46 o
   4  23   3        9.65        4.78      3.45 o
   5  23   3       34.78       22.63      3.09 o
  -6  24   3       39.73       37.57      4.06 o
  -5  24   3       17.05       15.26      2.48 o
  -4  24   3       79.59       90.52      4.85 o
  -3  24   3        0.43        1.52      2.20 o
  -2  24   3       73.54       88.91      4.83 o
  -1  24   3      127.35      115.63      4.77 o
   0  24   3       80.19       62.42      3.31 o
   1  24   3       90.28       71.18      4.84 o
   2  24   3        5.94       10.99      3.52 o
   3  24   3        9.59       10.69      4.42 o
   4  24   3        2.80        1.47      3.00 o
   5  24   3        5.83        2.22      2.23 o
  -6  25   3        0.47       -1.59      2.44 o
  -5  25   3       90.62       86.01      4.77 o
  -4  25   3       60.76       69.44      4.34 o
  -3  25   3       39.21       52.39      3.67 o
  -2  25   3       55.15       44.98      3.59 o
  -1  25   3       13.82       15.60      2.59 o
   0  25   3      363.35      321.36      7.15 o
   1  25   3      410.82      379.54      8.89 o
   2  25   3       47.29       46.03      4.35 o
   3  25   3        9.28        9.77      3.75 o
   4  25   3        2.92        2.32      2.70 o
   5  25   3        0.02        1.23      2.36 o
  -5  26   3       51.59       37.38      3.13 o
  -4  26   3       30.07       40.79      3.69 o
  -3  26   3        0.91        1.76      1.78 o
  -2  26   3       82.51       67.98      5.27 o
  -1  26   3      244.80      259.95     10.32 o
   0  26   3       70.28       52.54      3.09 o
   1  26   3        2.05        0.08      1.87 o
   2  26   3        6.83        7.35      2.69 o
   3  26   3       15.02       20.19      4.05 o
   4  26   3        1.18        2.35      3.05 o
  -5  27   3       73.09       99.35      5.46 o
  -4  27   3        1.74        1.86      2.07 o
  -3  27   3        4.84        4.83      1.94 o
  -2  27   3        6.77        9.97      4.24 o
  -1  27   3       24.82       19.81      5.54 o
   0  27   3      172.86      171.92      7.43 o
   1  27   3       20.39       18.29      3.47 o
   2  27   3        0.16       -0.16      1.84 o
   3  27   3        0.01        0.73      3.11 o
   4  27   3       10.46        6.59      2.79 o
  -4  28   3        0.06       -0.54      1.66 o
  -3  28   3       77.63       89.24      4.82 o
  -2  28   3        3.21        1.48      2.33 o
  -1  28   3        9.95       12.38      4.03 o
   0  28   3       64.06       51.15      4.41 o
   1  28   3      278.95      284.36      6.67 o
   2  28   3       21.75       41.40      4.55 o
   3  28   3       25.75       19.66      7.58 o
   4  28   3        6.86        4.19      2.47 o
  -4  29   3       25.84       17.11      4.41 o
  -3  29   3       74.89       84.37     10.59 o
  -2  29   3      315.20      349.96     12.38 o
  -1  29   3       30.69       33.12      4.82 o
   0  29   3       14.79       13.69      2.92 o
   1  29   3       28.17       24.62      3.16 o
   2  29   3        3.35        3.26      3.36 o
   3  29   3        0.32       -0.41      1.88 o
  -3  30   3       13.49        5.65      4.30 o
  -2  30   3       35.49       36.71      7.08 o
  -1  30   3       16.31       10.52      3.16 o
   0  30   3       19.98       10.37      5.50 o
   1  30   3        7.35        4.80      1.68 o
   2  30   3       16.30       10.23      2.51 o
  -2  31   3       22.12        8.06      3.25 o
  -1  31   3      135.25      164.06      7.99 o
   0  31   3       10.55        7.31      4.22 o
   1  31   3        0.38        0.79      3.56 o
  -1  32   3       55.06       66.37      9.80 o
   0  32   3        8.99        6.19      3.29 o
  -9   0   4       78.50       93.69      8.72 o
  -8   0   4       28.77       34.78      7.02 o
  -7   0   4       95.31       96.81      6.02 o
  -6   0   4      366.57      367.51      8.99 o
  -5   0   4     3045.92     3247.80     36.55 o
  -4   0   4    15733.52    17031.46    186.23 o
  -3   0   4      883.44      998.05      9.18 o
  -2   0   4      318.81      304.46      3.76 o
  -1   0   4     1158.12     1166.93     12.55 o
   0   0   4    54552.82    57164.97    921.97 o
   1   0   4        2.58       11.67      1.83 o
   2   0   4     2570.73     2720.00     26.78 o
   3   0   4      371.40      397.89      5.81 o
   4   0   4      505.46      510.50      9.29 o
   5   0   4      113.52      106.25      5.24 o
   6   0   4      135.38      123.38      8.01 o
   7   0   4       61.62       66.34     10.43 o
   8   0   4        0.91        2.56      6.36 o
  -9   1   4      197.88      245.26      8.59 o
  -8   1   4       21.41       17.12      5.32 o
  -7   1   4      330.59      323.70     12.25 o
  -6   1   4       67.97       66.61      3.03 o
  -5   1   4       48.59       55.62      1.71 o
  -4   1   4     9151.95     9756.19     64.27 o
  -3   1   4      213.07      243.24      2.53 o
  -2   1   4     4098.00     4113.15     22.21 o
  -1   1   4      725.09      738.18      5.26 o
   0   1   4     1023.80     1079.31      7.79 o
   1   1   4      201.96      210.61      2.18 o
   2   1   4      339.39      303.71      2.88 o
   3   1   4      112.28       97.34      1.98 o
   4   1   4      661.09      652.42      7.71 o
   5   1   4       83.91       84.58      4.82 o
   6   1   4       51.44       47.86      3.88 o
   7   1   4       52.73       59.02      7.11 o
   8   1   4      308.19      343.98     59.71 o
  -9   2   4       15.34       10.73      5.09 o
  -8   2   4        1.47        2.55      2.75 o
  -7   2   4       32.17       25.94      3.79 o
  -6   2   4      102.61       97.77      3.85 o
  -5   2   4     1995.19     2064.11     14.57 o
  -4   2   4     3242.85     3207.18     18.30 o
  -3   2   4      249.29      223.58      2.42 o
  -2   2   4     2510.69     2582.24     13.76 o
  -1   2   4      973.22      921.02      6.03 o
   0   2   4    10209.20    10207.60     77.52 o
   1   2   4      442.70      415.92      3.49 o
   2   2   4      979.01     1072.45      7.53 o
   3   2   4       20.32       15.33      1.26 o
   4   2   4       40.18       34.51      1.87 o
   5   2   4        0.98        2.27      2.35 o
   6   2   4       38.37       46.35      5.46 o
   7   2   4      382.82      428.01     10.46 o
   8   2   4       26.96       14.52      6.95 o
  -9   3   4       15.55       16.43      4.19 o
  -8   3   4        3.50        6.55      2.85 o
  -7   3   4      359.75      356.80      8.09 o
  -6   3   4        1.11        5.08      1.56 o
  -5   3   4      379.92      395.42      3.61 o
  -4   3   4     5932.46     6426.74     39.52 o
  -3   3   4     1452.37     1600.66     10.10 o
  -2   3   4      428.85      414.26      3.01 o
  -1   3   4      283.04      266.00      2.69 o
   0   3   4     1821.56     1816.08     11.46 o
   1   3   4      417.94      403.64      3.81 o
   2   3   4       37.58       34.64      1.29 o
   3   3   4     1874.61     2028.82     14.76 o
   4   3   4      123.04      125.88      3.00 o
   5   3   4       31.80       31.80      3.75 o
   6   3   4       12.34        8.47      3.12 o
   7   3   4      117.86      133.10      6.42 o
   8   3   4       60.34       62.97      9.22 o
  -9   4   4        2.00        5.44      4.09 o
  -8   4   4       14.78       15.54      3.99 o
  -7   4   4        1.63       -0.32      2.64 o
  -6   4   4      128.28      154.84      4.90 o
  -5   4   4      748.63      814.03      8.34 o
  -4   4   4     1328.99     1370.03     11.82 o
  -3   4   4      979.63      932.89      5.88 o
  -2   4   4      555.23      582.04      3.89 o
  -1   4   4     2287.76     2341.23     13.17 o
   0   4   4       15.74       23.69      1.43 o
   1   4   4      598.89      559.00      4.69 o
   2   4   4     1966.84     2229.12     17.14 o
   3   4   4        6.80        6.13      1.12 o
   4   4   4      149.29      142.03      3.12 o
   5   4   4        2.69        3.82      2.56 o
   6   4   4        2.06        3.35      2.80 o
   7   4   4      664.79      712.45     15.63 o
   8   4   4        0.65       -0.23      3.89 o
  -9   5   4        1.06        2.09      3.02 o
  -8   5   4        3.28        2.81      2.09 o
  -7   5   4      716.42      684.00     17.92 o
  -6   5   4      282.30      287.75      6.36 o
  -5   5   4      143.70      148.07      2.58 o
  -4   5   4       66.17       45.14      1.24 o
  -3   5   4      122.22      125.24      2.09 o
  -2   5   4      247.23      221.70      2.71 o
  -1   5   4      932.15      957.15      6.11 o
   0   5   4      333.54      333.73      3.17 o
   1   5   4      410.07      397.93      4.68 o
   2   5   4      687.86      721.60      6.27 o
   3   5   4      349.72      353.81      4.21 o
   4   5   4      305.50      290.27      4.23 o
   5   5   4       81.41       83.59      5.86 o
   6   5   4      477.44      520.67     11.42 o
   7   5   4       86.90       97.51      5.48 o
   8   5   4       10.16        6.36      5.10 o
  -9   6   4        1.89        2.33      2.75 o
  -8   6   4        0.48        0.28      1.83 o
  -7   6   4      435.43      449.84     13.63 o
  -6   6   4      507.95      507.45     10.58 o
  -5   6   4      441.17      456.49      4.95 o
  -4   6   4      760.70      763.58      4.86 o
  -3   6   4     3973.29     4166.51     32.08 o
  -2   6   4       94.01       82.80      1.80 o
  -1   6   4     1037.38     1023.96      6.52 o
   0   6   4    11240.71    11249.89     86.23 o
   1   6   4       44.06       49.62      2.26 o
   2   6   4      744.10      796.05      6.51 o
   3   6   4      170.68      159.98      2.96 o
   4   6   4      577.10      582.79      6.64 o
   5   6   4        3.46        6.48      3.05 o
   6   6   4      410.82      419.75      9.65 o
   7   6   4      735.91      797.52     18.27 o
   8   6   4        1.97        0.64      3.62 o
  -9   7   4      128.08      131.34      9.78 o
  -8   7   4        1.45       -1.11      1.87 o
  -7   7   4       55.00       57.98      5.67 o
  -6   7   4      865.83      805.24     14.58 o
  -5   7   4      160.96      164.81      3.33 o
  -4   7   4      125.39      127.37      2.01 o
  -3   7   4     2628.16     2713.15     16.26 o
  -2   7   4      976.63      931.85      6.48 o
  -1   7   4       65.95       56.54      1.41 o
   0   7   4     4243.40     4290.89     28.82 o
   1   7   4      526.65      511.69      5.49 o
   2   7   4      176.56      192.26      3.63 o
   3   7   4     2005.55     2147.26     16.66 o
   4   7   4      123.60      116.97      3.44 o
   5   7   4        1.18        2.82      1.88 o
   6   7   4      130.26      145.18      6.13 o
   7   7   4      320.37      349.27      8.89 o
   8   7   4        1.42        0.62      4.65 o
  -9   8   4        2.10        0.49      3.71 o
  -8   8   4        9.38        8.73      2.34 o
  -7   8   4       73.97       68.66      6.28 o
  -6   8   4        4.23        4.99      2.84 o
  -5   8   4        0.04       -0.17      1.22 o
  -4   8   4       33.91       33.63      1.48 o
  -3   8   4        3.63        9.92      1.03 o
  -2   8   4      652.76      638.92      4.41 o
  -1   8   4        5.75        7.43      1.14 o
   0   8   4      600.16      607.26      4.92 o
   1   8   4      236.23      277.23      3.63 o
   2   8   4      253.83      240.64      3.45 o
   3   8   4       21.48       29.42      1.75 o
   4   8   4      286.06      288.98      4.87 o
   5   8   4      370.37      354.44      7.19 o
   6   8   4       36.67       47.49      5.37 o
   7   8   4        7.44       11.08      3.00 o
   8   8   4        3.86        6.01      5.83 o
  -9   9   4      156.44      201.63      9.59 o
  -8   9   4        0.10       -0.17      1.70 o
  -7   9   4      210.86      204.22     10.43 o
  -6   9   4      158.37      156.54      6.17 o
  -5   9   4      171.08      158.91      4.30 o
  -4   9   4      383.75      353.10      3.69 o
  -3   9   4      622.37      580.81      4.40 o
  -2   9   4      470.88      445.07      3.22 o
  -1   9   4        2.32        3.34      0.98 o
   0   9   4     3906.59     4119.82     28.99 o
   1   9   4      976.23      932.60      8.47 o
   2   9   4      468.44      453.13      5.18 o
   3   9   4        3.49        2.89      1.28 o
   4   9   4       57.74       66.81      2.92 o
   5   9   4      120.12      119.58      4.41 o
   6   9   4       12.77       17.00      4.31 o
   7   9   4       94.94      112.68      5.02 o
   8   9   4        5.12       -1.19      4.72 o
  -9  10   4        5.91        3.60      3.60 o
  -8  10   4      183.52      188.92      5.73 o
  -7  10   4      112.64      113.40      4.59 o
  -6  10   4      192.42      182.89      6.39 o
  -5  10   4       98.27       97.22      4.13 o
  -4  10   4       31.90       24.56      1.52 o
  -3  10   4       60.40       64.34      1.84 o
  -2  10   4      137.96      164.65      2.29 o
  -1  10   4       19.43       13.98      1.05 o
   0  10   4     1110.45     1043.79      6.67 o
   1  10   4     3045.99     3334.23     25.55 o
   2  10   4       22.67       20.54      1.33 o
   3  10   4        3.98        4.11      1.49 o
   4  10   4       26.90       32.16      2.55 o
   5  10   4        4.52        2.81      2.05 o
   6  10   4      164.74      153.19      4.70 o
   7  10   4        3.79        4.46      3.06 o
  -8  11   4       15.88       10.07      3.02 o
  -7  11   4      164.64      159.33      5.55 o
  -6  11   4        5.66        3.01      2.38 o
  -5  11   4      147.92      141.56      4.95 o
  -4  11   4       22.39       18.90      1.67 o
  -3  11   4      633.58      657.36      5.09 o
  -2  11   4       55.10       49.28      1.50 o
  -1  11   4     2303.30     2469.66     15.87 o
   0  11   4      184.33      223.51      2.27 o
   1  11   4     1858.13     1832.94     13.84 o
   2  11   4     2327.58     2238.75     18.25 o
   3  11   4       21.63       19.47      2.39 o
   4  11   4       27.99       33.47      3.02 o
   5  11   4       47.45       37.88      3.30 o
   6  11   4        9.46        4.08      2.35 o
   7  11   4       11.58       13.18      3.76 o
  -8  12   4       16.54       12.68      3.02 o
  -7  12   4       26.74       25.03      3.12 o
  -6  12   4      134.24      132.88      5.48 o
  -5  12   4      181.31      180.57      5.39 o
  -4  12   4      245.49      230.06      4.65 o
  -3  12   4      121.17      115.48      2.16 o
  -2  12   4      273.05      307.65      2.87 o
  -1  12   4      969.85      926.17      6.32 o
   0  12   4     2298.12     2516.97     16.99 o
   1  12   4        0.14        1.84      1.00 o
   2  12   4        0.01        1.66      1.13 o
   3  12   4       42.54       46.34      3.05 o
   4  12   4       30.20       32.59      3.17 o
   5  12   4       18.54       22.12      2.71 o
   6  12   4       40.09       42.62      3.09 o
   7  12   4      116.82      114.61      6.66 o
  -8  13   4       62.76       69.32      4.19 o
  -7  13   4      307.12      320.82     25.90 o
  -6  13   4      101.48       99.40      5.44 o
  -5  13   4       44.31       50.36      3.98 o
  -4  13   4       44.64       39.08      2.98 o
  -3  13   4     1652.02     1666.63     11.07 o
  -2  13   4      831.86      837.29      5.65 o
  -1  13   4     3289.22     3431.76     21.70 o
   0  13   4     1036.07     1045.30      7.74 o
   1  13   4     1062.35     1082.11      8.90 o
   2  13   4      391.32      362.64      4.49 o
   3  13   4       55.03       49.16      3.56 o
   4  13   4      502.38      494.78      8.44 o
   5  13   4       72.99       72.69      3.74 o
   6  13   4        9.43       11.95      2.40 o
   7  13   4        1.05        0.58      2.71 o
  -8  14   4        0.47        1.35      1.96 o
  -7  14   4       43.88       39.90      3.74 o
  -6  14   4      263.05      245.71     19.82 o
  -5  14   4       12.54       16.12      3.60 o
  -4  14   4      343.80      316.87      6.97 o
  -3  14   4       40.08       37.69      1.64 o
  -2  14   4      238.07      262.59      2.45 o
  -1  14   4       71.03       65.93      1.59 o
   0  14   4        3.21        1.00      0.68 o
   1  14   4      221.10      235.51      3.29 o
   2  14   4       22.06       21.05      1.89 o
   3  14   4       82.84       76.83      4.35 o
   4  14   4        0.01        0.49      1.79 o
   5  14   4       65.39       61.18      3.12 o
   6  14   4      260.89      266.29      5.91 o
   7  14   4        4.30        2.85      4.27 o
  -8  15   4       56.22       54.31      3.54 o
  -7  15   4      158.70      166.11      5.02 o
  -6  15   4      166.56      162.37      7.54 o
  -5  15   4       28.86       27.87      3.59 o
  -4  15   4        2.78        4.84      2.19 o
  -3  15   4      323.91      339.46      4.34 o
  -2  15   4      202.73      201.52      2.51 o
  -1  15   4       22.59       27.22      1.32 o
   0  15   4      764.90      765.26      5.91 o
   1  15   4       45.61       45.69      2.11 o
   2  15   4       26.00       28.92      2.36 o
   3  15   4       49.64       48.88      4.30 o
   4  15   4     1602.57     1640.09     20.29 o
   5  15   4       23.74       20.98      2.37 o
   6  15   4       55.30       58.14      3.45 o
   7  15   4       16.15        4.22      4.03 o
  -8  16   4        5.11        4.46      2.49 o
  -7  16   4      111.29      108.89      5.13 o
  -6  16   4      138.39      137.75      4.84 o
  -5  16   4      455.62      445.68      9.00 o
  -4  16   4      145.87      132.52      4.93 o
  -3  16   4        7.09       12.92      1.40 o
  -2  16   4      278.67      281.55      3.44 o
  -1  16   4        2.50        4.15      0.94 o
   0  16   4       18.87       14.31      1.62 o
   1  16   4      424.70      402.00      5.61 o
   2  16   4      272.28      258.94      4.83 o
   3  16   4      530.31      515.82     12.78 o
   4  16   4       92.99       90.57      4.37 o
   5  16   4       19.49       12.40      2.45 o
   6  16   4      193.87      200.73      5.51 o
   7  16   4        7.59        3.26      3.64 o
  -8  17   4       58.19       49.32     10.21 o
  -7  17   4       54.18       54.20      4.09 o
  -6  17   4       44.35       48.49      3.07 o
  -5  17   4      204.74      221.94      6.26 o
  -4  17   4       16.16       23.14      3.16 o
  -3  17   4        1.07        3.56      1.66 o
  -2  17   4      106.22      100.10      2.99 o
  -1  17   4      267.05      244.00      5.62 o
   0  17   4       54.65       50.04      2.36 o
   1  17   4      294.04      289.43      4.47 o
   2  17   4      387.51      339.42      6.48 o
   3  17   4      146.18      135.23      6.84 o
   4  17   4      258.94      277.46      6.76 o
   5  17   4       16.50        9.47      2.70 o
   6  17   4      119.93      108.74     11.12 o
   7  17   4       63.93       70.48     15.41 o
  -7  18   4      106.00      126.50      4.33 o
  -6  18   4        9.51       11.24      2.21 o
  -5  18   4       73.51       69.99      3.77 o
  -4  18   4     1278.86     1241.29     16.40 o
  -3  18   4       56.14       53.66      3.21 o
  -2  18   4       17.07       13.98      1.81 o
  -1  18   4      155.22      129.94      4.04 o
   0  18   4      354.34      334.31      7.40 o
   1  18   4        3.61        2.04      1.92 o
   2  18   4        1.66        0.91      2.30 o
   3  18   4      115.08      112.46      6.43 o
   4  18   4     1004.30     1007.26     15.73 o
   5  18   4     1227.20     1305.30     19.66 o
   6  18   4       16.60       16.58      3.15 o
  -7  19   4        1.13        2.99      2.10 o
  -6  19   4        8.79        5.55      1.91 o
  -5  19   4      307.67      322.11      6.49 o
  -4  19   4       92.84      100.89      4.36 o
  -3  19   4       87.72       75.26      4.18 o
  -2  19   4      154.21      155.37      3.84 o
  -1  19   4      983.72      978.95     12.22 o
   0  19   4       93.68       76.98      4.53 o
   1  19   4      111.63      117.59      4.93 o
   2  19   4      728.20      725.09     13.48 o
   3  19   4       48.04       48.64      4.64 o
   4  19   4       76.67       81.48      5.12 o
   5  19   4      284.22      282.78      7.36 o
   6  19   4       95.51      108.99      5.05 o
  -7  20   4      114.44      114.30      6.49 o
  -6  20   4       15.63       10.05      2.39 o
  -5  20   4       70.85       69.46      3.69 o
  -4  20   4       15.66       19.92      3.17 o
  -3  20   4       34.86       39.94      3.34 o
  -2  20   4      459.98      417.26      9.45 o
  -1  20   4       73.87       65.19      3.33 o
   0  20   4      472.45      457.41      9.46 o
   1  20   4        1.16        3.48      2.46 o
   2  20   4      524.31      538.76     13.31 o
   3  20   4      324.32      332.17      8.49 o
   4  20   4       99.31       98.49      5.34 o
   5  20   4        0.54        0.25      2.03 o
   6  20   4       17.72        8.29      2.80 o
  -7  21   4       86.61       95.49      6.65 o
  -6  21   4       25.22       21.07      2.83 o
  -5  21   4      326.48      332.74      7.13 o
  -4  21   4        0.06        0.37      1.69 o
  -3  21   4       50.68       51.82      3.42 o
  -2  21   4       39.23       48.19      3.69 o
  -1  21   4      737.71      740.30     10.19 o
   0  21   4       78.56       73.59      4.91 o
   1  21   4      275.46      278.57      7.23 o
   2  21   4      283.09      303.63      9.48 o
   3  21   4      199.89      198.68      6.46 o
   4  21   4      216.59      224.91      7.47 o
   5  21   4        0.40       -0.44      1.77 o
   6  21   4        2.88        0.47      1.88 o
  -6  22   4       22.11       20.85      2.62 o
  -5  22   4       15.88       16.11      2.99 o
  -4  22   4      189.61      203.44      7.57 o
  -3  22   4      163.19      161.64      7.49 o
  -2  22   4      639.35      623.16     12.41 o
  -1  22   4        0.03        1.84      2.10 o
   0  22   4      111.68      122.18     11.68 o
   1  22   4      408.18      408.07     10.04 o
   2  22   4       72.42       82.18      6.90 o
   3  22   4        0.26        1.79      2.81 o
   4  22   4       19.08       18.64      3.59 o
   5  22   4       48.66       25.80      3.78 o
  -6  23   4        0.00       -0.02      1.34 o
  -5  23   4      171.70      186.93      6.13 o
  -4  23   4        0.27       -0.85      1.89 o
  -3  23   4        5.52        5.26      2.13 o
  -2  23   4      242.09      240.51     10.04 o
  -1  23   4      101.57      105.70      4.55 o
   0  23   4       12.80        6.04      3.05 o
   1  23   4        1.22        2.50      2.44 o
   2  23   4      101.39      112.82      7.11 o
   3  23   4       77.32       83.75      5.53 o
   4  23   4       29.94       26.79      3.72 o
   5  23   4        0.09        0.35      1.77 o
  -6  24   4       72.53       81.87      5.29 o
  -5  24   4        8.03        9.59      2.09 o
  -4  24   4       69.29       81.26      5.22 o
  -3  24   4        4.51        2.49      3.36 o
  -2  24   4      711.82      725.87     16.63 o
  -1  24   4     1383.46     1287.87     32.34 o
   0  24   4       15.64        9.70      3.42 o
   1  24   4      113.50      121.33      6.28 o
   2  24   4       56.68       63.09      5.92 o
   3  24   4       58.38       82.98      6.04 o
   4  24   4        1.31       -0.98      2.54 o
   5  24   4        2.31        1.82      2.32 o
  -5  25   4      255.95      292.96      8.36 o
  -4  25   4        5.46        6.06      2.55 o
  -3  25   4      147.13      151.80      7.34 o
  -2  25   4       32.20       23.95      4.06 o
  -1  25   4      311.60      333.52     12.43 o
   0  25   4        5.95       16.10      2.65 o
   1  25   4        6.61        5.24      3.07 o
   2  25   4       33.05       29.16      5.36 o
   3  25   4        9.04        9.77      4.78 o
   4  25   4       34.41       31.48      4.69 o
  -5  26   4       23.42       19.26      2.63 o
  -4  26   4        0.02        2.84      2.10 o
  -3  26   4       20.11       21.12      3.77 o
  -2  26   4       64.67       70.54      5.10 o
  -1  26   4        2.10        4.16      4.11 o
   0  26   4        8.36        5.70      1.93 o
   1  26   4        5.16       10.45      2.95 o
   2  26   4       18.96       14.94      3.97 o
   3  26   4       15.82       16.83      4.11 o
   4  26   4       11.00        5.68      2.96 o
  -5  27   4       18.71       15.84      2.49 o
  -4  27   4        7.11        3.71      1.88 o
  -3  27   4       18.50       19.75      3.53 o
  -2  27   4        9.40        8.26      2.94 o
  -1  27   4       57.56       82.02     16.56 o
   0  27   4        0.07        2.34      1.58 o
   1  27   4        2.10        2.28      2.25 o
   2  27   4      316.53      338.18     11.20 o
   3  27   4        4.24        0.82      2.90 o
   4  27   4      140.02      208.24      6.72 o
  -4  28   4       62.74       70.79      6.25 o
  -3  28   4        1.59        3.60      2.54 o
  -2  28   4        0.75        0.28      1.91 o
  -1  28   4        1.50       -3.47      3.47 o
   0  28   4       16.10       13.31      3.09 o
   1  28   4       34.66       41.30      3.49 o
   2  28   4       46.19       57.57      5.81 o
   3  28   4       55.19       62.70      5.10 o
  -4  29   4       14.36        8.36      2.62 o
  -3  29   4       27.86       20.35      3.31 o
  -2  29   4        0.00        1.17      3.04 o
  -1  29   4       66.28       74.09      6.67 o
   0  29   4       20.17       14.83      2.64 o
   1  29   4       94.51      102.59      4.47 o
   2  29   4       21.51       14.52      3.29 o
   3  29   4       41.23       48.62      4.47 o
  -3  30   4        0.08        1.31      2.40 o
  -2  30   4       33.32       29.88      6.30 o
  -1  30   4       25.45       16.52      5.49 o
   0  30   4        1.66        1.38      1.37 o
   1  30   4       25.15       26.44      5.28 o
   2  30   4       17.12       13.02      2.82 o
  -2  31   4        0.87        4.29      2.71 o
  -1  31   4        8.98        6.23      2.19 o
   0  31   4        0.07        0.43      3.13 o
   1  31   4       40.43       35.94     15.66 o
  -9   1   5       86.93      106.28      9.51 o
  -8   1   5        3.84        5.54      4.47 o
  -7   1   5       86.58       87.58      5.20 o
  -6   1   5       71.57       85.71      3.13 o
  -5   1   5       20.27       15.48      1.33 o
  -4   1   5      211.64      246.67      2.54 o
  -3   1   5      670.43      728.84      4.94 o
  -2   1   5      941.31      922.45      5.52 o
  -1   1   5        6.33        8.42      0.70 o
   0   1   5     1041.32     1046.16      7.61 o
   1   1   5      183.03      171.80      1.98 o
   2   1   5      297.44      312.46      2.64 o
   3   1   5     1746.41     1813.31     18.01 o
   4   1   5      327.71      326.71      6.78 o
   5   1   5       13.62       18.13      5.55 o
   6   1   5       15.63       15.49      3.01 o
   7   1   5       72.35       75.17      6.95 o
   8   1   5       32.95       13.08      8.05 o
  -9   2   5       61.17       76.24      5.60 o
  -8   2   5       30.74       28.68      5.86 o
  -7   2   5       79.51       70.58      4.44 o
  -6   2   5      590.48      567.08      8.85 o
  -5   2   5      471.58      451.68      4.79 o
  -4   2   5      816.53      860.26      5.50 o
  -3   2   5       45.90       45.15      1.26 o
  -2   2   5       17.44       19.47      1.20 o
  -1   2   5     1501.04     1543.83     10.77 o
   0   2   5    12385.28    12484.60    106.06 o
   1   2   5     7276.23     7400.17     59.15 o
   2   2   5        4.33        1.62      0.59 o
   3   2   5       26.08       29.81      1.92 o
   4   2   5        3.11        1.06      1.43 o
   5   2   5       74.51       86.88      6.86 o
   6   2   5       16.73       16.63      4.19 o
   7   2   5       17.85       16.87      3.21 o
   8   2   5        0.30        1.24      5.87 o
  -9   3   5       20.12       21.83      4.57 o
  -8   3   5        0.10       -1.88      3.36 o
  -7   3   5     1014.37      987.63     16.88 o
  -6   3   5      151.11      163.74      5.12 o
  -5   3   5       39.85       36.07      1.60 o
  -4   3   5       19.17       39.04      1.38 o
  -3   3   5      519.21      494.57      3.53 o
  -2   3   5     1436.18     1405.83      7.94 o
  -1   3   5     1600.71     1716.77     10.22 o
   0   3   5     4236.38     4251.57     32.24 o
   1   3   5     4817.64     4994.32     36.79 o
   2   3   5     1368.22     1429.68     10.21 o
   3   3   5        7.18        7.95      1.43 o
   4   3   5       25.50       17.40      2.21 o
   5   3   5       48.32       54.04      6.07 o
   6   3   5      845.01      874.81     17.67 o
   7   3   5      396.93      459.00     10.50 o
   8   3   5       13.41       10.80      5.24 o
  -9   4   5        2.42        3.40      3.58 o
  -8   4   5        2.80        2.19      1.68 o
  -7   4   5      429.30      420.17     10.36 o
  -6   4   5     1041.43     1095.39     13.92 o
  -5   4   5       81.58       81.20      2.36 o
  -4   4   5      105.77      137.43      1.86 o
  -3   4   5       28.03       32.75      1.61 o
  -2   4   5       18.00       25.49      1.21 o
  -1   4   5      518.36      514.85      4.51 o
   0   4   5      149.07      159.45      3.11 o
   1   4   5      293.62      370.05      3.64 o
   2   4   5      165.07      161.69      2.83 o
   3   4   5      175.26      157.69      2.51 o
   4   4   5       54.35       56.98      2.88 o
   5   4   5       18.04       18.96      4.45 o
   6   4   5     1906.31     2046.86     32.03 o
   7   4   5      316.11      348.90     11.21 o
   8   4   5        0.05        0.52      4.07 o
  -9   5   5        2.22        2.14      4.91 o
  -8   5   5        3.70        7.68      2.31 o
  -7   5   5       29.16       23.28      5.67 o
  -6   5   5        0.05       -1.59      2.17 o
  -5   5   5        8.07        6.18      1.26 o
  -4   5   5      417.21      437.67      3.66 o
  -3   5   5      154.08      160.28      2.04 o
  -2   5   5        4.96       10.88      1.13 o
  -1   5   5      328.77      317.63      3.29 o
   0   5   5       36.50       35.53      2.30 o
   1   5   5      531.48      518.61      4.44 o
   2   5   5      608.10      627.10      5.53 o
   3   5   5       34.92       42.85      1.58 o
   4   5   5       32.18       28.94      2.31 o
   5   5   5      231.98      239.57      7.00 o
   6   5   5      132.14      140.09      7.33 o
   7   5   5        7.82        6.93      4.02 o
   8   5   5       43.97        1.76     19.22 o
  -9   6   5       11.73        8.58      3.81 o
  -8   6   5        1.58        1.95      2.15 o
  -7   6   5        6.88        4.91      3.08 o
  -6   6   5      439.17      428.21     23.50 o
  -5   6   5       35.48       32.79      1.94 o
  -4   6   5       66.68       77.63      1.76 o
  -3   6   5       22.34       28.56      1.06 o
  -2   6   5      135.26      127.21      1.99 o
  -1   6   5       57.08       60.99      1.96 o
   0   6   5     3087.24     3224.21     22.56 o
   1   6   5      576.66      561.38      4.71 o
   2   6   5       38.08       47.44      1.81 o
   3   6   5      649.41      638.61      5.63 o
   4   6   5       64.06       62.72      2.62 o
   5   6   5        0.73       -0.49      2.01 o
   6   6   5      535.31      582.24     13.42 o
   7   6   5      143.53      158.54      8.17 o
  -9   7   5        4.74       10.57      6.35 o
  -8   7   5        0.17        0.62      1.92 o
  -7   7   5      123.35      127.93      5.46 o
  -6   7   5      106.46      119.76      4.83 o
  -5   7   5      663.60      654.53      8.27 o
  -4   7   5       26.02       24.37      1.23 o
  -3   7   5       88.49      105.52      1.80 o
  -2   7   5      714.17      704.40      5.00 o
  -1   7   5     3796.95     4039.84     27.09 o
   0   7   5     8007.74     8129.62     61.59 o
   1   7   5      453.07      407.61      3.77 o
   2   7   5      428.86      443.34      4.70 o
   3   7   5      266.86      262.14      3.37 o
   4   7   5      363.19      383.66      6.37 o
   5   7   5      159.93      159.64      4.96 o
   6   7   5      759.08      793.77     14.26 o
   7   7   5       75.26       71.51      5.83 o
  -9   8   5        6.77        4.85      6.58 o
  -8   8   5      137.55      130.41      9.21 o
  -7   8   5       66.26       67.45      4.02 o
  -6   8   5       49.98       43.13      4.25 o
  -5   8   5      372.35      344.66      6.83 o
  -4   8   5       43.93       49.36      1.49 o
  -3   8   5     1075.74     1098.58      8.22 o
  -2   8   5       94.20       90.84      1.51 o
  -1   8   5      239.98      264.47      2.50 o
   0   8   5     3635.69     3780.90     25.77 o
   1   8   5      184.42      180.88      2.65 o
   2   8   5      224.57      229.08      3.35 o
   3   8   5       58.68       59.92      1.97 o
   4   8   5       19.26       20.99      2.04 o
   5   8   5        4.08        4.08      2.54 o
   6   8   5        1.74        1.19      2.36 o
   7   8   5      240.91      268.52      8.80 o
  -9   9   5        2.97        3.20      2.71 o
  -8   9   5        0.01       -0.41      2.51 o
  -7   9   5       57.84       66.11      4.19 o
  -6   9   5      647.76      647.56     12.19 o
  -5   9   5      167.51      171.85      7.03 o
  -4   9   5      520.47      519.23      4.80 o
  -3   9   5       90.45      102.75      2.03 o
  -2   9   5       20.05       25.66      1.23 o
  -1   9   5      621.83      665.98      5.43 o
   0   9   5       56.16       56.00      1.74 o
   1   9   5      584.07      542.01      5.26 o
   2   9   5      927.19      867.53      7.15 o
   3   9   5        5.90        6.11      1.36 o
   4   9   5      533.67      520.18      7.26 o
   5   9   5       69.29       78.20      4.65 o
   6   9   5       24.50       23.64      3.93 o
   7   9   5        2.65       -0.01      2.77 o
  -8  10   5        0.41        2.10      2.27 o
  -7  10   5      159.81      154.21      5.68 o
  -6  10   5      385.11      391.97     10.66 o
  -5  10   5       27.16       26.35      2.97 o
  -4  10   5       25.54       22.92      1.48 o
  -3  10   5        8.02       12.33      1.18 o
  -2  10   5      411.69      362.98      3.29 o
  -1  10   5      315.54      335.36      4.78 o
   0  10   5     1980.10     1990.60     14.50 o
   1  10   5     1598.91     1626.18     12.38 o
   2  10   5     1285.87     1309.39     10.03 o
   3  10   5       55.49       63.07      2.88 o
   4  10   5      172.36      164.09      4.21 o
   5  10   5        1.20        0.60      1.91 o
   6  10   5       18.26       14.90      3.62 o
   7  10   5        1.42        1.94      3.56 o
  -8  11   5       63.46       46.85      4.66 o
  -7  11   5       14.06       15.58      3.09 o
  -6  11   5        6.65       10.28      3.47 o
  -5  11   5       88.56       81.96      4.23 o
  -4  11   5      963.72      934.35      8.61 o
  -3  11   5     1220.87     1210.47      9.10 o
  -2  11   5       23.23       40.12      1.24 o
  -1  11   5      330.65      304.99      3.52 o
   0  11   5      443.10      420.89      3.82 o
   1  11   5      577.46      591.17      5.77 o
   2  11   5      249.44      230.99      3.63 o
   3  11   5       22.11       32.28      2.52 o
   4  11   5      225.79      224.74      4.96 o
   5  11   5      114.98      107.24      4.35 o
   6  11   5      131.93      130.86      6.32 o
   7  11   5       64.88       56.92      5.68 o
  -8  12   5        5.63        2.13      2.16 o
  -7  12   5      133.81      136.60      5.35 o
  -6  12   5        0.17        3.97      2.63 o
  -5  12   5      180.44      154.72     10.17 o
  -4  12   5      317.89      317.20      4.41 o
  -3  12   5      554.83      561.07      4.95 o
  -2  12   5        0.45        2.81      0.89 o
  -1  12   5        3.85        7.09      0.96 o
   0  12   5        2.61        0.02      0.80 o
   1  12   5      224.48      207.86      3.26 o
   2  12   5      374.72      358.96      5.24 o
   3  12   5      492.49      485.96      7.73 o
   4  12   5      263.22      262.33      5.46 o
   5  12   5        3.44        4.84      2.11 o
   6  12   5       16.57       22.00      5.01 o
   7  12   5       97.35       98.50     12.13 o
  -8  13   5       16.23       12.93      1.75 o
  -7  13   5       20.53       25.82      3.75 o
  -6  13   5       36.55       30.42      4.03 o
  -5  13   5      192.89      181.07      5.22 o
  -4  13   5      967.31      937.33     12.84 o
  -3  13   5       11.67       12.60      1.30 o
  -2  13   5       45.33       44.39      1.51 o
  -1  13   5      337.25      356.27      4.63 o
   0  13   5       81.81       70.18      2.23 o
   1  13   5      132.04      146.06      3.12 o
   2  13   5       43.00       51.27      2.64 o
   3  13   5      123.68      105.43      4.26 o
   4  13   5       24.83       20.46      2.61 o
   5  13   5       26.24       37.31      3.17 o
   6  13   5        0.02       -0.56      2.45 o
   7  13   5       11.81        5.36      3.23 o
  -8  14   5        1.50        0.72      1.06 o
  -7  14   5        0.09       -0.11      1.77 o
  -6  14   5       17.35       20.74      3.60 o
  -5  14   5        0.50        1.15      2.04 o
  -4  14   5        0.08        0.70      1.98 o
  -3  14   5       26.01       28.02      1.86 o
  -2  14   5      129.25      127.69      2.96 o
  -1  14   5       39.48       32.57      1.73 o
   0  14   5       31.57       36.60      1.70 o
   1  14   5      171.84      174.59      4.05 o
   2  14   5       51.20       54.81      3.40 o
   3  14   5      455.80      433.57     10.07 o
   4  14   5       18.38       16.67      2.57 o
   5  14   5       13.67       18.40      2.96 o
   6  14   5        6.53        7.00      4.07 o
   7  14   5        0.02        0.42      5.74 o
  -8  15   5       53.85       75.64      4.93 o
  -7  15   5       15.62       13.93      2.74 o
  -6  15   5        6.97        8.09      2.55 o
  -5  15   5        3.41        8.58      2.35 o
  -4  15   5      408.72      398.22      8.71 o
  -3  15   5      102.54      105.94      3.23 o
  -2  15   5      125.49      140.84      5.08 o
  -1  15   5      386.21      377.60      4.20 o
   0  15   5      476.29      468.67      5.37 o
   1  15   5      137.99      121.66      3.38 o
   2  15   5      344.43      370.96      6.10 o
   3  15   5      764.31      775.78     15.70 o
   4  15   5      437.39      447.71      7.56 o
   5  15   5       75.74       79.46      4.53 o
   6  15   5       27.98       31.45      5.11 o
   7  15   5       27.76       26.11     10.47 o
  -8  16   5        1.30        0.25      2.01 o
  -7  16   5       34.10       29.57      3.40 o
  -6  16   5      107.62       99.21      4.44 o
  -5  16   5       58.47       63.21      3.54 o
  -4  16   5      701.75      752.02     47.35 o
  -3  16   5       14.47       10.05      1.73 o
  -2  16   5      339.62      334.42      5.56 o
  -1  16   5      259.21      260.98      4.64 o
   0  16   5        1.74        5.64      2.14 o
   1  16   5      674.34      683.15     11.55 o
   2  16   5      965.30      907.94     12.41 o
   3  16   5     2182.42     2214.74     33.13 o
   4  16   5      764.05      842.49     12.62 o
   5  16   5      335.25      328.65      6.89 o
   6  16   5       23.20       10.90      2.76 o
  -7  17   5        9.60       13.79      2.77 o
  -6  17   5       50.17       51.33      2.96 o
  -5  17   5      924.77      948.27     12.33 o
  -4  17   5        5.97        3.63      2.71 o
  -3  17   5      560.19      550.09      8.25 o
  -2  17   5        3.19        4.54      1.69 o
  -1  17   5        9.26        9.85      1.66 o
   0  17   5      406.26      398.40      7.59 o
   1  17   5      173.54      175.41      5.78 o
   2  17   5     2492.34     2553.00     35.56 o
   3  17   5      730.18      756.04     14.31 o
   4  17   5       39.42       60.27      3.58 o
   5  17   5      138.79      135.42      4.81 o
   6  17   5       20.48        9.52      2.56 o
  -7  18   5        3.31        0.78      2.18 o
  -6  18   5       59.49       64.32      3.05 o
  -5  18   5       44.28       41.91      3.69 o
  -4  18   5        6.05        9.03      2.55 o
  -3  18   5       54.88       54.75      2.72 o
  -2  18   5        0.01        0.74      1.33 o
  -1  18   5        1.22        2.43      1.67 o
   0  18   5       32.08       27.94      3.03 o
   1  18   5       20.80       21.27      3.04 o
   2  18   5        2.52        2.12      2.06 o
   3  18   5       95.28       93.70      4.82 o
   4  18   5      327.57      358.21      6.48 o
   5  18   5       24.81       21.00      2.60 o
   6  18   5        0.32       -2.45      2.46 o
  -7  19   5       39.93       52.64      5.88 o
  -6  19   5        1.48        1.85      1.33 o
  -5  19   5      142.23      131.59      4.66 o
  -4  19   5       88.92       87.58      5.50 o
  -3  19   5        0.38        2.19      2.22 o
  -2  19   5      435.99      405.17      7.26 o
  -1  19   5      117.89      124.35      3.81 o
   0  19   5        8.45       11.01      2.30 o
   1  19   5        3.28        5.48      3.07 o
   2  19   5      185.94      193.56      7.10 o
   3  19   5      140.79      140.78      7.12 o
   4  19   5       65.85       63.21      3.88 o
   5  19   5        3.92        3.00      1.99 o
   6  19   5        5.49        0.67      3.61 o
  -7  20   5       34.05       31.28      4.07 o
  -6  20   5        3.93        3.49      1.99 o
  -5  20   5      106.87       99.32      4.55 o
  -4  20   5        0.06        0.79      1.84 o
  -3  20   5       94.01       82.08      5.01 o
  -2  20   5      185.89      184.48      5.68 o
  -1  20   5       38.71       38.12      2.92 o
   0  20   5       36.74       32.28      4.30 o
   1  20   5      101.18       98.03      6.23 o
   2  20   5       46.78       52.40      6.55 o
   3  20   5      172.89      175.79      8.43 o
   4  20   5       25.16       37.60      3.80 o
   5  20   5       39.00       21.67      3.82 o
   6  20   5        0.43       -0.36      3.22 o
  -7  21   5        0.41        3.19      2.85 o
  -6  21   5        4.94        3.09      1.86 o
  -5  21   5       59.49       60.79      3.71 o
  -4  21   5        0.70        1.24      1.79 o
  -3  21   5     1046.38     1027.22     17.18 o
  -2  21   5     1912.27     1945.00     30.93 o
  -1  21   5        8.91       10.84      2.12 o
   0  21   5       65.19       61.61      6.43 o
   1  21   5       28.96       28.02      3.63 o
   2  21   5      494.12      532.67     15.10 o
   3  21   5       16.35       16.12      3.87 o
   4  21   5       61.35       49.01      4.21 o
   5  21   5       56.35       42.42      4.14 o
  -6  22   5        6.57        5.01      2.00 o
  -5  22   5        5.51        5.14      2.15 o
  -4  22   5        0.30       -2.03      2.35 o
  -3  22   5      137.51      140.46      6.75 o
  -2  22   5     1970.82     1920.03     36.58 o
  -1  22   5      487.70      432.18      9.59 o
   0  22   5      137.78      138.07      5.50 o
   1  22   5      672.04      655.49     27.69 o
   2  22   5       16.12       15.63      4.51 o
   3  22   5      114.77      120.97      7.78 o
   4  22   5       42.09       43.42      4.06 o
   5  22   5        8.10        1.26      2.39 o
  -6  23   5        2.99        2.47      2.23 o
  -5  23   5        0.76        0.47      1.69 o
  -4  23   5       42.99       47.83      3.56 o
  -3  23   5      287.60      266.56     14.90 o
  -2  23   5      450.52      418.57     13.34 o
  -1  23   5       12.46       11.39      3.24 o
   0  23   5      144.24      140.23      5.76 o
   1  23   5       83.13       71.19      5.29 o
   2  23   5        5.68       15.50      3.90 o
   3  23   5       12.80       19.06      4.83 o
   4  23   5        0.96        3.37      2.63 o
   5  23   5       59.30       79.76      4.16 o
  -6  24   5       12.25        5.82      2.29 o
  -5  24   5        0.41        1.11      2.03 o
  -4  24   5        1.49        1.56      2.39 o
  -3  24   5      460.56      467.79     14.20 o
  -2  24   5       99.89       90.87      5.20 o
  -1  24   5        1.25       -0.01      1.98 o
   0  24   5        6.59        8.77      3.65 o
   1  24   5       26.70       26.00      5.52 o
   2  24   5       23.12       30.59      4.42 o
   3  24   5        0.09       -2.49      3.28 o
   4  24   5        8.50        5.04      2.94 o
  -5  25   5       26.94       20.72      2.55 o
  -4  25   5       14.46       16.50      2.95 o
  -3  25   5       88.06       93.33      6.54 o
  -2  25   5      200.74      208.07      7.37 o
  -1  25   5      253.88      218.91      9.26 o
   0  25   5        0.38       -0.52      1.94 o
   1  25   5        2.68        1.34      2.55 o
   2  25   5        0.00       -1.82      2.90 o
   3  25   5        0.08       -2.29      3.19 o
   4  25   5      102.01      126.83      6.48 o
  -5  26   5        9.27        7.20      2.12 o
  -4  26   5       19.45       16.92      2.52 o
  -3  26   5      232.34      245.52      7.83 o
  -2  26   5      117.25      110.07      8.73 o
  -1  26   5       62.10       55.74      4.59 o
   0  26   5        2.56        1.48      1.70 o
   1  26   5       20.71       20.28      3.76 o
   2  26   5       95.62      107.49      6.84 o
   3  26   5        5.63        4.54      3.47 o
   4  26   5        4.63        0.84      2.57 o
  -4  27   5        7.87       10.29      3.00 o
  -3  27   5        1.10        0.90      2.11 o
  -2  27   5        2.01       -0.72      1.85 o
  -1  27   5       30.52       24.18      5.80 o
   0  27   5        2.21        2.54      1.67 o
   1  27   5       34.75       41.39      3.80 o
   2  27   5      232.06      248.84      8.23 o
   3  27   5       70.32       88.19      5.52 o
  -4  28   5       15.05       11.57      3.42 o
  -3  28   5        0.01        1.85      2.12 o
  -2  28   5        5.67        4.22      4.64 o
  -1  28   5       11.37        8.97      2.88 o
   0  28   5        2.28       11.06      2.84 o
   1  28   5      100.39      112.61      5.02 o
   2  28   5        0.87        0.60      2.35 o
   3  28   5        0.39       -0.27      2.64 o
  -3  29   5       10.15        9.74      4.82 o
  -2  29   5       14.53       13.98      4.28 o
  -1  29   5       45.71       42.31      4.58 o
   0  29   5        0.10       -0.20      1.21 o
   1  29   5        6.08        7.46      2.52 o
   2  29   5       11.18        7.11      2.61 o
  -2  30   5       54.83       60.00      4.57 o
  -1  30   5        0.34        0.12      1.99 o
   0  30   5        0.03        0.47      2.59 o
   1  30   5       16.54       18.11      4.78 o
  -9   0   6       21.41       23.79     20.60 o
  -8   0   6       15.13       16.96      7.05 o
  -7   0   6      990.42      943.18     47.33 o
  -6   0   6      779.24      703.12     13.29 o
  -5   0   6      229.56      226.77      6.22 o
  -4   0   6      811.03      931.86     10.26 o
  -3   0   6      631.90      629.13      6.52 o
  -2   0   6        7.14       14.68      1.87 o
  -1   0   6     8070.22     8544.21    108.07 o
   0   0   6    11421.34    11613.94    125.85 o
   1   0   6     3897.64     3844.74     45.20 o
   2   0   6     1301.30     1342.58     15.33 o
   3   0   6      600.69      621.25     11.39 o
   4   0   6      655.98      639.01     14.36 o
   5   0   6       61.69       66.40      6.56 o
   6   0   6        9.02       10.66      3.64 o
   7   0   6      266.57      332.92     27.00 o
  -9   1   6        2.30        1.20      2.60 o
  -8   1   6        0.36        0.49      2.11 o
  -7   1   6      173.71      165.60      5.53 o
  -6   1   6     2794.62     2722.65     42.10 o
  -5   1   6       42.43       41.86      2.55 o
  -4   1   6       55.00       56.41      1.82 o
  -3   1   6      175.07      187.23      2.57 o
  -2   1   6        1.12        3.79      0.96 o
  -1   1   6      384.23      397.81      4.74 o
   0   1   6      335.64      362.05      3.70 o
   1   1   6       36.02       31.33      1.52 o
   2   1   6       77.19       93.12      2.44 o
   3   1   6      338.04      343.78      5.48 o
   4   1   6        2.64        2.76      1.73 o
   5   1   6       18.35       14.65      3.66 o
   6   1   6        4.64        6.80      2.32 o
   7   1   6       22.20       19.07      4.48 o
  -9   2   6       41.75       44.95      4.79 o
  -8   2   6       86.35       76.50      4.57 o
  -7   2   6      403.79      392.67      7.27 o
  -6   2   6      462.56      418.37      7.73 o
  -5   2   6       11.30       10.06      1.71 o
  -4   2   6       27.22       35.91      1.42 o
  -3   2   6      477.32      507.96      3.84 o
  -2   2   6      404.89      370.11      2.89 o
  -1   2   6       87.75       78.78      1.73 o
   0   2   6     1080.42     1130.14      8.51 o
   1   2   6      938.51      885.16      9.08 o
   2   2   6        0.15        1.32      1.09 o
   3   2   6       13.46       18.27      2.08 o
   4   2   6      366.28      358.79      6.47 o
   5   2   6      468.26      478.55      9.27 o
   6   2   6      182.00      206.60      7.43 o
   7   2   6        7.19        6.33      4.14 o
  -9   3   6       12.69       10.07      3.55 o
  -8   3   6       11.95       10.92      2.99 o
  -7   3   6        9.92        8.91      2.36 o
  -6   3   6     2079.44     2015.25     22.66 o
  -5   3   6       12.44       12.37      1.90 o
  -4   3   6     1226.31     1260.64      8.20 o
  -3   3   6      766.66      811.89      5.24 o
  -2   3   6        5.43        6.51      0.83 o
  -1   3   6       25.85       27.60      1.00 o
   0   3   6     1360.76     1454.54     11.43 o
   1   3   6     1663.86     1824.80     12.26 o
   2   3   6       69.96       67.01      2.34 o
   3   3   6       14.56       19.04      1.97 o
   4   3   6       58.76       66.89      3.82 o
   5   3   6        0.07       -1.90      3.03 o
   6   3   6      516.63      562.15     12.97 o
   7   3   6       94.97      106.99     24.14 o
  -9   4   6       13.34       15.31      3.66 o
  -8   4   6      100.96      102.06      4.01 o
  -7   4   6       26.37       20.22      3.49 o
  -6   4   6      184.07      179.48      5.08 o
  -5   4   6        3.64        4.04      1.88 o
  -4   4   6       42.73       49.43      1.70 o
  -3   4   6     1565.97     1643.71      8.80 o
  -2   4   6       28.64       26.80      1.19 o
  -1   4   6        0.52        2.31      0.69 o
   0   4   6       44.77       34.47      1.62 o
   1   4   6     1902.19     1956.72     13.02 o
   2   4   6      610.25      546.68      5.84 o
   3   4   6       15.75       14.83      1.82 o
   4   4   6        8.55        9.02      2.11 o
   5   4   6      980.43      975.93     18.61 o
   6   4   6       12.32       14.33      3.91 o
   7   4   6       27.45       26.10      4.04 o
  -9   5   6       13.25       13.60      3.71 o
  -8   5   6       11.51        9.84      2.36 o
  -7   5   6      424.01      430.92      9.91 o
  -6   5   6       82.99       67.51      3.81 o
  -5   5   6        3.59        5.35      2.09 o
  -4   5   6     1431.25     1412.93      9.39 o
  -3   5   6      539.79      567.43      3.82 o
  -2   5   6       11.02       10.31      1.12 o
  -1   5   6     2282.17     2341.99     13.99 o
   0   5   6        9.61       13.93      1.30 o
   1   5   6        0.57        5.63      0.93 o
   2   5   6       10.52        7.29      1.40 o
   3   5   6        2.87        2.64      1.18 o
   4   5   6     1062.68     1081.68     13.43 o
   5   5   6        2.00        1.56      2.73 o
   6   5   6      500.12      508.75     12.39 o
   7   5   6       90.79       97.73      8.42 o
  -9   6   6       12.61       16.21     10.81 o
  -8   6   6        0.11       -0.47      1.57 o
  -7   6   6      587.64      581.09     12.20 o
  -6   6   6        3.53        5.22      2.44 o
  -5   6   6      100.74      107.77      3.98 o
  -4   6   6       21.17       26.76      1.31 o
  -3   6   6       28.38       24.25      1.01 o
  -2   6   6       10.08       13.18      0.93 o
  -1   6   6     1214.06     1199.28      7.90 o
   0   6   6     1601.69     1747.81     12.13 o
   1   6   6        1.43        2.25      0.95 o
   2   6   6      611.99      560.84      5.07 o
   3   6   6     1211.47     1227.43     11.21 o
   4   6   6       56.98       55.92      3.24 o
   5   6   6     1366.86     1391.83     20.35 o
   6   6   6      110.22      111.06      6.82 o
   7   6   6        5.13        3.56      3.08 o
  -9   7   6        7.49       10.44      6.08 o
  -8   7   6       99.35      110.30      4.64 o
  -7   7   6       42.84       33.27      3.97 o
  -6   7   6      292.12      307.48      8.89 o
  -5   7   6     1181.99     1170.61     16.05 o
  -4   7   6       94.12       92.05      1.86 o
  -3   7   6        9.62       10.29      0.88 o
  -2   7   6      163.36      165.53      1.92 o
  -1   7   6        0.19        2.45      0.85 o
   0   7   6      101.00       71.26      1.70 o
   1   7   6      867.63      891.16      7.57 o
   2   7   6       87.32       87.46      2.02 o
   3   7   6       23.64       14.82      1.52 o
   4   7   6        0.00       -0.19      1.97 o
   5   7   6       77.60       76.61      4.63 o
   6   7   6        0.06        0.71      2.43 o
   7   7   6      164.83      176.00      7.86 o
  -9   8   6        5.71        3.75      4.40 o
  -8   8   6       30.00       38.12      7.84 o
  -7   8   6        3.57        3.66      2.58 o
  -6   8   6      176.10      190.42      7.38 o
  -5   8   6        2.55        3.71      2.12 o
  -4   8   6        1.75        2.12      0.97 o
  -3   8   6      106.68       98.98      1.88 o
  -2   8   6      951.78      949.21      6.34 o
  -1   8   6      717.70      794.61      6.07 o
   0   8   6     1421.46     1338.64      9.89 o
   1   8   6      296.93      277.76      3.87 o
   2   8   6      485.81      485.55      4.84 o
   3   8   6      111.80      112.42      2.69 o
   4   8   6      152.22      140.36      4.23 o
   5   8   6      799.90      798.85     13.97 o
   6   8   6       32.19       27.50      5.25 o
   7   8   6        6.01        5.68      3.38 o
  -8   9   6       53.90       60.69      4.38 o
  -7   9   6      180.12      170.94      6.19 o
  -6   9   6      125.59      123.70      5.42 o
  -5   9   6      504.77      511.34      9.77 o
  -4   9   6      166.21      154.70      2.70 o
  -3   9   6      504.46      459.67      4.33 o
  -2   9   6        5.13        6.09      0.93 o
  -1   9   6      146.50      139.15      2.46 o
   0   9   6      740.20      739.45      6.06 o
   1   9   6     1152.83     1188.20      9.93 o
   2   9   6      497.14      471.52      6.40 o
   3   9   6      145.06      142.20      3.49 o
   4   9   6       13.45       12.55      2.56 o
   5   9   6        0.06       -0.17      2.27 o
   6   9   6      352.83      364.69     12.05 o
   7   9   6       90.62       94.21      9.22 o
  -8  10   6       26.52       23.21      4.20 o
  -7  10   6      447.09      448.34      9.94 o
  -6  10   6        0.80        2.34      2.66 o
  -5  10   6       14.87       11.78      1.93 o
  -4  10   6       55.11       57.57      2.18 o
  -3  10   6      186.86      203.05      3.20 o
  -2  10   6      270.94      249.00      3.18 o
  -1  10   6     1731.99     1801.30     13.84 o
   0  10   6      331.72      344.77      4.32 o
   1  10   6       43.51       48.78      2.19 o
   2  10   6       37.86       39.62      2.45 o
   3  10   6       28.81       24.47      2.51 o
   4  10   6        9.27        7.89      2.25 o
   5  10   6        0.38        1.55      2.53 o
   6  10   6       60.11       68.38      6.21 o
   7  10   6       27.39       18.33      4.69 o
  -8  11   6       43.85       42.99      4.83 o
  -7  11   6       14.14       15.19      3.32 o
  -6  11   6      225.62      225.74      6.92 o
  -5  11   6      321.23      303.48      5.72 o
  -4  11   6       43.19       44.98      2.96 o
  -3  11   6      977.22     1017.62     14.78 o
  -2  11   6     2518.04     2621.22     19.16 o
  -1  11   6      167.02      175.17      2.70 o
   0  11   6     1972.90     2030.01     15.52 o
   1  11   6      392.16      388.68      4.72 o
   2  11   6        7.46       10.83      1.92 o
   3  11   6       69.28       58.85      3.57 o
   4  11   6       70.51       74.77      4.43 o
   5  11   6       62.38       54.46      6.09 o
   6  11   6        8.40       10.35      4.12 o
   7  11   6       27.82       25.36      7.54 o
  -8  12   6       51.77       44.37      5.16 o
  -7  12   6       25.34       20.70      3.60 o
  -6  12   6       53.83       46.58      4.26 o
  -5  12   6        0.39        0.00      1.49 o
  -4  12   6      317.96      298.41      5.78 o
  -3  12   6       90.06       90.24      2.51 o
  -2  12   6     1215.72     1168.35      8.84 o
  -1  12   6        3.22        1.08      0.72 o
   0  12   6      533.70      506.45      4.96 o
   1  12   6      730.65      695.09      6.68 o
   2  12   6      252.05      243.91      5.04 o
   3  12   6      227.87      216.71      5.76 o
   4  12   6      468.49      444.41      7.85 o
   5  12   6        1.26        0.82      1.61 o
   6  12   6      132.81      147.21      7.64 o
   7  12   6       27.23       20.66      5.57 o
  -8  13   6       33.06       18.09      2.95 o
  -7  13   6       11.70        9.10      2.74 o
  -6  13   6      234.60      233.25     10.32 o
  -5  13   6       42.58       37.98      3.98 o
  -4  13   6     1038.63     1016.24     14.23 o
  -3  13   6      376.88      377.19      6.56 o
  -2  13   6      430.19      409.79      4.78 o
  -1  13   6      571.76      601.08      5.21 o
   0  13   6     1333.31     1350.21     10.75 o
   1  13   6      683.28      634.60      8.48 o
   2  13   6      750.63      733.05      9.65 o
   3  13   6      214.87      208.62      5.70 o
   4  13   6       57.72       53.84      5.21 o
   5  13   6        1.45        2.10      1.99 o
   6  13   6       97.00      110.82      6.72 o
  -8  14   6       33.98       16.99      2.79 o
  -7  14   6        0.32        2.55      1.92 o
  -6  14   6       59.67       62.10      5.07 o
  -5  14   6     1032.17     1048.50     17.25 o
  -4  14   6      259.02      258.57      5.89 o
  -3  14   6      370.23      342.43      7.37 o
  -2  14   6       62.93       73.52      4.61 o
  -1  14   6        0.24        0.40      1.19 o
   0  14   6       16.36       16.14      1.65 o
   1  14   6      417.43      414.97      7.06 o
   2  14   6      522.50      486.20      7.73 o
   3  14   6       15.40       18.20      3.13 o
   4  14   6      136.19      127.05      4.35 o
   5  14   6       29.25       31.19      3.21 o
   6  14   6        7.63        8.69      3.58 o
  -8  15   6        0.27        0.55      1.87 o
  -7  15   6       50.81       46.39      3.35 o
  -6  15   6      254.60      277.32      7.57 o
  -5  15   6      486.87      516.53     10.44 o
  -4  15   6      576.16      558.56      9.59 o
  -3  15   6        3.65        4.33      2.15 o
  -2  15   6      127.17      120.73      4.64 o
  -1  15   6        0.57        1.05      1.48 o
   0  15   6      440.97      422.31      6.78 o
   1  15   6        5.51        9.96      2.27 o
   2  15   6     4202.54     4277.46     45.79 o
   3  15   6        0.95        3.58      2.52 o
   4  15   6       17.41       16.29      2.41 o
   5  15   6        0.29        2.78      2.06 o
   6  15   6        0.55        1.59      2.59 o
  -8  16   6       88.32      102.01      6.00 o
  -7  16   6        0.57        0.64      1.81 o
  -6  16   6      278.11      289.21      7.49 o
  -5  16   6       53.61       43.66      3.68 o
  -4  16   6      516.27      498.56      8.54 o
  -3  16   6      186.61      167.94      5.96 o
  -2  16   6      235.22      210.66      4.57 o
  -1  16   6      216.67      209.71      4.38 o
   0  16   6       13.70       14.68      3.40 o
   1  16   6       26.74       34.61      3.11 o
   2  16   6     2607.82     2599.08     29.42 o
   3  16   6       86.43       81.01      7.67 o
   4  16   6        0.61        0.42      1.54 o
   5  16   6       11.00       11.75      3.23 o
   6  16   6       39.71       26.90      5.42 o
  -7  17   6        2.50        0.18      1.51 o
  -6  17   6       96.99      102.10      4.13 o
  -5  17   6       95.64       97.54      4.13 o
  -4  17   6       29.01       29.37      3.78 o
  -3  17   6      624.19      598.20     10.63 o
  -2  17   6       11.17       11.63      1.99 o
  -1  17   6       42.87       35.25      2.59 o
   0  17   6      199.63      216.12      7.28 o
   1  17   6      305.41      277.23      7.68 o
   2  17   6       36.46       41.22      3.79 o
   3  17   6      183.22      163.25      6.76 o
   4  17   6      527.95      525.27      8.27 o
   5  17   6        0.97        4.10      1.83 o
   6  17   6        0.54        0.19      2.78 o
  -7  18   6        0.08        0.37      1.71 o
  -6  18   6        2.52        3.37      1.95 o
  -5  18   6      340.73      326.43      6.64 o
  -4  18   6       40.81       41.53      3.61 o
  -3  18   6        0.23        1.76      1.59 o
  -2  18   6      149.38      143.75      5.07 o
  -1  18   6       26.76       29.98      2.80 o
   0  18   6        0.16        1.42      2.11 o
   1  18   6       55.85       57.22      3.80 o
   2  18   6        4.73        3.21      2.18 o
   3  18   6      126.71      124.02      5.82 o
   4  18   6       59.06       58.37      3.50 o
   5  18   6       15.49       13.04      2.19 o
   6  18   6       52.71       70.65     18.78 o
  -7  19   6       15.34       13.00      3.36 o
  -6  19   6        9.47        6.66      2.34 o
  -5  19   6       66.48       62.49      3.66 o
  -4  19   6        4.03        9.62      2.53 o
  -3  19   6       56.54       61.81      3.82 o
  -2  19   6       10.80       10.98      2.24 o
  -1  19   6      446.74      425.73      8.88 o
   0  19   6        1.76        1.52      2.04 o
   1  19   6        0.37        3.24      2.06 o
   2  19   6      123.75      121.83      4.64 o
   3  19   6      409.93      389.85      8.27 o
   4  19   6      108.62      139.65      6.93 o
   5  19   6       55.36       57.31      4.66 o
  -7  20   6        1.42        3.73      2.76 o
  -6  20   6        1.30        1.57      2.11 o
  -5  20   6        7.05        2.29      1.95 o
  -4  20   6        1.24       -0.35      1.47 o
  -3  20   6        5.75        2.72      1.61 o
  -2  20   6      231.43      253.92      6.08 o
  -1  20   6       24.54       22.04      2.66 o
   0  20   6       21.56       24.30      3.48 o
   1  20   6       27.96       23.71      3.18 o
   2  20   6     1159.56     1190.59     20.93 o
   3  20   6       78.71       80.40      5.33 o
   4  20   6       29.25       31.17      3.21 o
   5  20   6        2.97        1.74      1.44 o
  -6  21   6       14.90       15.97      3.33 o
  -5  21   6       36.77       31.59      3.69 o
  -4  21   6       26.02       32.68      3.64 o
  -3  21   6       52.53       52.55      4.59 o
  -2  21   6       77.60       84.90      4.19 o
  -1  21   6        2.42        2.67      3.08 o
   0  21   6        3.65        7.78      2.87 o
   1  21   6        0.15        0.34      1.75 o
   2  21   6      219.98      243.73      8.78 o
   3  21   6       79.98       69.82      4.97 o
   4  21   6        8.55        9.48      2.87 o
   5  21   6       89.98      102.26      7.26 o
  -6  22   6       46.54       41.01      5.86 o
  -5  22   6       50.82       43.92      4.20 o
  -4  22   6      110.91      105.49      5.08 o
  -3  22   6        1.25        7.47      4.11 o
  -2  22   6      429.28      416.37      7.86 o
  -1  22   6       18.17       11.80      3.55 o
   0  22   6        0.15        2.21      2.34 o
   1  22   6      208.59      200.79      9.15 o
   2  22   6       17.92       21.47      4.32 o
   3  22   6        3.73        2.88      2.58 o
   4  22   6       12.23        5.39      2.93 o
   5  22   6      199.48      255.91      8.13 o
  -6  23   6        1.21        1.16      1.72 o
  -5  23   6       28.11       20.63      3.47 o
  -4  23   6      149.92      148.34      7.69 o
  -3  23   6      702.50      747.19     14.68 o
  -2  23   6      270.19      244.58      5.80 o
  -1  23   6       57.53       70.82      5.58 o
   0  23   6       26.64       34.52      3.48 o
   1  23   6      145.94      129.41      7.10 o
   2  23   6        1.43        3.20      3.07 o
   3  23   6        2.46        1.57      2.48 o
   4  23   6       41.59       38.81      5.24 o
  -5  24   6       84.80       85.15      5.87 o
  -4  24   6      118.38      102.95     10.41 o
  -3  24   6       49.92       47.05      4.69 o
  -2  24   6      576.42      576.22     13.86 o
  -1  24   6       12.23       16.05      3.50 o
   0  24   6       44.95       42.36      4.13 o
   1  24   6      204.65      189.15     13.05 o
   2  24   6        1.06        2.45      2.78 o
   3  24   6       35.97       30.67      3.94 o
   4  24   6       15.23        9.10      2.70 o
  -5  25   6        0.29        1.76      1.86 o
  -4  25   6       72.75       86.14      6.01 o
  -3  25   6      411.30      447.18     11.53 o
  -2  25   6       53.07       68.42      4.53 o
  -1  25   6        0.28       -0.70      2.85 o
   0  25   6      190.55      217.04      7.30 o
   1  25   6        0.29        1.95      2.65 o
   2  25   6       10.52       18.21      4.75 o
   3  25   6        3.65        0.02      2.35 o
  -5  26   6       58.85       59.21      4.09 o
  -4  26   6       39.58       33.46      4.56 o
  -3  26   6       22.84       15.05      3.62 o
  -2  26   6        1.08        2.37      4.70 o
  -1  26   6       11.74        9.71      2.62 o
   0  26   6        0.95        0.00      1.36 o
   1  26   6        6.15       10.91      3.74 o
   2  26   6        2.74        2.69      3.83 o
   3  26   6       33.35       28.87      3.74 o
  -4  27   6       41.39       40.24      4.53 o
  -3  27   6       26.55       20.80      3.56 o
  -2  27   6       33.03       35.26      6.23 o
  -1  27   6       20.31       17.98      2.62 o
   0  27   6       33.96       27.55      3.20 o
   1  27   6        1.53       -0.39      1.95 o
   2  27   6        0.68        2.39      2.51 o
   3  27   6        0.52        1.68      2.30 o
  -3  28   6        3.84        4.90      4.71 o
  -2  28   6       29.51       26.23      4.48 o
  -1  28   6        0.44       -0.27      1.28 o
   0  28   6        9.22        7.43      1.62 o
   1  28   6       39.08       35.41      3.69 o
   2  28   6       19.54       21.06      3.39 o
  -3  29   6        7.66        6.99      3.18 o
  -2  29   6        4.09        2.49      2.54 o
  -1  29   6       47.71       54.55      4.68 o
   0  29   6        2.97        2.08      1.62 o
   1  29   6        8.10        6.86      2.94 o
  -1  30   6        2.00        4.59      4.14 o
   0  30   6       19.69       15.63      6.32 o
  -9   1   7        3.45        6.17      3.83 o
  -8   1   7        0.34        1.17      1.89 o
  -7   1   7       14.52       20.37      3.24 o
  -6   1   7       71.68       76.28      3.35 o
  -5   1   7      150.57      153.33      4.23 o
  -4   1   7        1.95        2.13      1.29 o
  -3   1   7      443.73      437.94      3.49 o
  -2   1   7       24.57       31.31      1.34 o
  -1   1   7     2593.39     2717.85     20.97 o
   0   1   7     1695.66     1691.67     13.95 o
   1   1   7      214.52      203.34      4.40 o
   2   1   7        5.30        7.34      1.13 o
   3   1   7       22.02       18.36      2.28 o
   4   1   7        6.60        6.69      2.44 o
   5   1   7       66.30       72.68      4.08 o
   6   1   7       71.13       69.27      3.48 o
   7   1   7      183.35      189.57     13.25 o
  -9   2   7        9.15        8.91      2.99 o
  -8   2   7       75.23       59.80      4.59 o
  -7   2   7        0.38        0.82      1.61 o
  -6   2   7        3.29        1.29      1.76 o
  -5   2   7       35.85       38.04      2.88 o
  -4   2   7       63.61       61.59      1.94 o
  -3   2   7       27.21       32.29      1.23 o
  -2   2   7      211.62      214.75      2.50 o
  -1   2   7       35.72       39.50      1.80 o
   0   2   7        0.00        2.10      1.22 o
   1   2   7      345.21      344.15      4.55 o
   2   2   7      947.04      923.01      9.35 o
   3   2   7      111.03      120.86      3.71 o
   4   2   7      216.25      201.49      4.74 o
   5   2   7       50.39       49.72      7.21 o
   6   2   7        8.35        8.72      2.77 o
   7   2   7        4.59        3.66      3.24 o
  -9   3   7        3.41        2.53      2.63 o
  -8   3   7        8.14        4.74      2.60 o
  -7   3   7       15.12       16.92      2.11 o
  -6   3   7      418.68      399.50      7.07 o
  -5   3   7      242.89      239.16      4.47 o
  -4   3   7        4.72        5.07      1.07 o
  -3   3   7        0.01        2.15      0.75 o
  -2   3   7      373.40      342.05      3.27 o
  -1   3   7      390.23      432.76      4.23 o
   0   3   7        7.32       17.96      1.71 o
   1   3   7        1.00        5.80      1.12 o
   2   3   7      103.84       99.16      3.02 o
   3   3   7      321.96      304.24      5.36 o
   4   3   7       12.98        9.31      2.30 o
   5   3   7      434.91      421.53     11.72 o
   6   3   7       25.95       29.08      3.50 o
   7   3   7        0.93       -1.02      2.84 o
  -9   4   7       91.12      114.95      5.92 o
  -8   4   7      242.54      234.76      6.72 o
  -7   4   7        7.91        6.13      2.04 o
  -6   4   7       82.25       92.37      3.43 o
  -5   4   7        2.28        2.38      1.71 o
  -4   4   7       14.58       13.69      1.18 o
  -3   4   7      110.36      117.30      1.83 o
  -2   4   7       42.14       36.62      1.46 o
  -1   4   7       54.99       58.74      1.72 o
   0   4   7      231.21      225.27      2.41 o
   1   4   7        0.01        0.90      0.95 o
   2   4   7      171.13      152.29      3.54 o
   3   4   7      127.25      129.01      4.47 o
   4   4   7      789.10      774.23     10.43 o
   5   4   7       30.36       25.46      3.62 o
   6   4   7       46.25       50.58      4.85 o
   7   4   7       63.01       59.23     13.28 o
  -9   5   7        1.84        3.35      4.75 o
  -8   5   7       14.19       12.97      2.63 o
  -7   5   7      109.93      102.07      4.14 o
  -6   5   7       45.97       45.62      3.09 o
  -5   5   7       25.82       26.21      2.47 o
  -4   5   7       85.86       73.21      1.81 o
  -3   5   7       40.98       42.37      1.38 o
  -2   5   7      161.62      151.82      2.48 o
  -1   5   7        0.89        2.44      0.88 o
   0   5   7        5.14       13.78      1.05 o
   1   5   7       19.08       18.33      1.64 o
   2   5   7        3.15        4.44      1.53 o
   3   5   7        4.85        8.15      1.99 o
   4   5   7      826.84      834.60     10.95 o
   5   5   7      153.43      144.18      5.95 o
   6   5   7      310.41      323.70      9.37 o
   7   5   7        1.67        1.84      3.63 o
  -8   6   7      124.63      129.51      5.04 o
  -7   6   7      135.53      134.87      5.02 o
  -6   6   7      599.92      613.61      9.83 o
  -5   6   7       27.29       26.07      2.58 o
  -4   6   7       89.37       79.85      2.09 o
  -3   6   7      204.90      195.88      2.36 o
  -2   6   7      138.56      136.60      2.17 o
  -1   6   7      451.53      471.41      3.56 o
   0   6   7      790.48      831.34      6.24 o
   1   6   7      303.89      331.25      4.33 o
   2   6   7       53.10       51.31      2.41 o
   3   6   7      120.94      108.38      3.76 o
   4   6   7      943.05      933.97     13.73 o
   5   6   7      215.10      201.47      6.12 o
   6   6   7        3.58        1.52      2.58 o
   7   6   7        6.01        4.34      4.18 o
  -8   7   7        5.18        4.74      3.30 o
  -7   7   7      374.20      371.19      8.66 o
  -6   7   7       44.31       44.20      3.45 o
  -5   7   7       14.47       13.33      2.46 o
  -4   7   7      119.54      110.78      4.20 o
  -3   7   7      312.02      337.64      3.89 o
  -2   7   7        0.32        2.82      1.05 o
  -1   7   7      963.33      989.76      6.77 o
   0   7   7        1.71        2.15      0.83 o
   1   7   7      457.76      450.08      6.08 o
   2   7   7       29.65       31.42      2.13 o
   3   7   7      223.71      217.35      4.55 o
   4   7   7      120.48      112.32      5.25 o
   5   7   7       30.49       28.51      3.24 o
   6   7   7       12.45        8.35      4.08 o
   7   7   7       33.51       20.61      5.56 o
  -8   8   7      128.65      133.20      5.63 o
  -7   8   7      158.65      153.95      6.17 o
  -6   8   7       39.66       36.78      3.08 o
  -5   8   7       22.72       19.70      2.93 o
  -4   8   7       47.25       44.14      3.08 o
  -3   8   7      689.18      706.68      7.37 o
  -2   8   7      148.86      131.78      3.27 o
  -1   8   7       23.70       27.97      1.41 o
   0   8   7      715.15      710.07      6.04 o
   1   8   7        7.32        8.40      1.49 o
   2   8   7      209.27      180.40      4.33 o
   3   8   7       26.49       29.45      2.26 o
   4   8   7      913.56      894.23     17.01 o
   5   8   7      104.10       99.10      6.46 o
   6   8   7      126.34      121.77      7.85 o
   7   8   7       13.02        9.26      4.19 o
  -8   9   7       17.06       11.77      2.17 o
  -7   9   7       65.05       68.58      4.60 o
  -6   9   7      452.94      467.38      8.16 o
  -5   9   7        1.56        1.72      2.60 o
  -4   9   7      259.27      250.55      5.71 o
  -3   9   7       11.96        5.61      2.51 o
  -2   9   7      947.98      953.28      6.84 o
  -1   9   7       26.08       30.59      1.50 o
   0   9   7       40.38       40.55      1.67 o
   1   9   7      262.44      271.94      4.38 o
   2   9   7      144.24      126.83      3.84 o
   3   9   7      128.78      115.96      4.02 o
   4   9   7        5.21        6.32      3.71 o
   5   9   7      123.42      117.95      7.44 o
   6   9   7       61.17       45.72      9.69 o
  -8  10   7        0.93       -0.12      1.35 o
  -7  10   7       52.57       53.67      3.80 o
  -6  10   7       33.67       26.96      4.51 o
  -5  10   7      192.21      182.02      5.34 o
  -4  10   7        0.26        2.59      1.71 o
  -3  10   7      226.74      228.76      6.09 o
  -2  10   7      982.22     1017.27      8.27 o
  -1  10   7        9.23        9.89      1.15 o
   0  10   7     1550.88     1537.77     13.27 o
   1  10   7       25.56       25.78      1.81 o
   2  10   7      424.91      390.32      6.29 o
   3  10   7        4.32        6.45      2.35 o
   4  10   7       34.29       28.77      3.56 o
   5  10   7       12.89       18.79      4.18 o
   6  10   7        3.48        2.78      5.43 o
  -8  11   7       35.46       30.54      4.41 o
  -7  11   7       11.84       13.41      2.87 o
  -6  11   7      271.89      284.12      8.35 o
  -5  11   7      147.09      149.55      5.96 o
  -4  11   7      580.07      586.54      8.98 o
  -3  11   7        0.00        1.26      1.34 o
  -2  11   7      854.73      831.69      8.30 o
  -1  11   7       36.48       41.27      1.70 o
   0  11   7        0.76        1.35      1.25 o
   1  11   7      306.35      290.94      4.74 o
   2  11   7      203.15      190.87      4.37 o
   3  11   7      880.41      858.47     12.57 o
   4  11   7        2.04        4.71      2.75 o
   5  11   7        0.58        3.70      3.18 o
   6  11   7       35.92       27.25      5.29 o
  -8  12   7       84.98       97.28      5.86 o
  -7  12   7      168.74      179.89      7.09 o
  -6  12   7        0.01        1.55      3.60 o
  -5  12   7      364.69      339.55      9.00 o
  -4  12   7      420.64      388.10      8.44 o
  -3  12   7       66.23       70.19      3.94 o
  -2  12   7       13.93       11.29      1.56 o
  -1  12   7      152.75      151.36      3.02 o
   0  12   7      145.53      143.38      3.31 o
   1  12   7       22.56       29.67      2.35 o
   2  12   7       97.92       99.21      3.77 o
   3  12   7      171.91      169.29      5.21 o
   4  12   7       23.11       25.46      3.53 o
   5  12   7       22.60       25.58      4.08 o
   6  12   7       26.38       23.64      5.01 o
  -8  13   7        5.24        2.86      2.72 o
  -7  13   7        0.75        0.24      2.44 o
  -6  13   7       44.46       42.02      6.37 o
  -5  13   7      204.73      193.28      7.94 o
  -4  13   7      338.89      349.86      7.78 o
  -3  13   7      156.37      163.47      5.88 o
  -2  13   7        2.78        3.79      1.37 o
  -1  13   7      349.77      345.08      6.97 o
   0  13   7     4115.58     4105.16     42.52 o
   1  13   7      280.15      278.35      5.79 o
   2  13   7      232.43      223.54      5.37 o
   3  13   7      154.33      149.97      5.10 o
   4  13   7       20.82       28.32      3.55 o
   5  13   7        8.12        5.36      2.98 o
   6  13   7        6.86        5.58      3.72 o
  -8  14   7       22.19       18.69      4.74 o
  -7  14   7       55.69       57.45      5.03 o
  -6  14   7       22.39       26.45      4.78 o
  -5  14   7       33.54       37.29      4.12 o
  -4  14   7       10.20       13.93      2.89 o
  -3  14   7      158.18      154.24      4.92 o
  -2  14   7      104.15      100.25      4.23 o
  -1  14   7      122.78      131.41      3.97 o
   0  14   7        4.93        4.90      1.67 o
   1  14   7      254.95      251.37      8.50 o
   2  14   7      125.50      120.92      4.45 o
   3  14   7      232.36      220.94      6.98 o
   4  14   7      124.00      124.65     13.29 o
   5  14   7       16.28       12.84      2.47 o
   6  14   7       23.04       16.21      4.41 o
  -7  15   7       48.71       47.28      4.16 o
  -6  15   7      221.27      251.67      8.37 o
  -5  15   7       10.82        8.70      4.27 o
  -4  15   7      212.87      206.84      5.68 o
  -3  15   7      425.16      416.51      8.09 o
  -2  15   7       34.89       39.17      3.04 o
  -1  15   7        0.49        1.89      1.56 o
   0  15   7     1734.59     1674.61     19.37 o
   1  15   7       30.67       38.09      3.29 o
   2  15   7        0.47        1.53      1.91 o
   3  15   7      160.37      171.71      5.45 o
   4  15   7        4.24        6.55      2.72 o
   5  15   7        0.79        4.66      2.01 o
   6  15   7        1.58       -1.95      3.62 o
  -7  16   7        0.51       -0.82      1.82 o
  -6  16   7      153.01      158.70      6.27 o
  -5  16   7       84.59       77.76      5.65 o
  -4  16   7      381.55      388.20      7.46 o
  -3  16   7      121.25      110.74      4.79 o
  -2  16   7        1.20        2.09      2.06 o
  -1  16   7       24.00       24.73      2.29 o
   0  16   7      224.11      198.39      5.90 o
   1  16   7     3665.81     3760.93     50.22 o
   2  16   7        2.20        2.61      1.98 o
   3  16   7       57.99       50.07      5.12 o
   4  16   7        4.49        2.40      2.26 o
   5  16   7        1.74        1.66      1.89 o
  -7  17   7        0.63        0.14      1.81 o
  -6  17   7        2.00        0.56      1.19 o
  -5  17   7        0.11        2.39      4.18 o
  -4  17   7        7.44        6.63      1.92 o
  -3  17   7       13.32        9.78      2.62 o
  -2  17   7      123.93      120.94      4.64 o
  -1  17   7      312.99      295.88      5.51 o
   0  17   7       71.04       83.11      5.27 o
   1  17   7      238.94      224.84      7.19 o
   2  17   7        4.91        1.53      1.94 o
   3  17   7       44.10       45.16      6.12 o
   4  17   7        2.66        0.63      2.36 o
   5  17   7        1.69        1.78      2.25 o
  -7  18   7        3.66        1.07      2.08 o
  -6  18   7        8.62        5.18      1.94 o
  -5  18   7        0.09       -0.99      2.30 o
  -4  18   7      315.15      318.13      7.27 o
  -3  18   7       42.76       42.24      2.88 o
  -2  18   7      109.12      101.12      4.26 o
  -1  18   7       53.23       65.54      4.97 o
   0  18   7        0.78        1.68      2.03 o
   1  18   7       78.93       77.51      3.83 o
   2  18   7      619.38      646.88     11.41 o
   3  18   7       97.60       91.40      4.83 o
   4  18   7      105.80      123.67      4.84 o
   5  18   7       21.29        9.33      3.75 o
  -7  19   7        5.02        5.88      3.10 o
  -6  19   7       87.99       83.05      5.28 o
  -5  19   7      243.98      242.33      6.63 o
  -4  19   7      175.33      172.46      5.30 o
  -3  19   7      176.72      180.35      4.69 o
  -2  19   7      182.01      188.69      4.81 o
  -1  19   7        3.55        3.85      2.22 o
   0  19   7        2.32        1.69      2.42 o
   1  19   7      228.33      228.77      5.78 o
   2  19   7      379.36      360.74      7.75 o
   3  19   7       48.64       51.25      3.99 o
   4  19   7      180.68      188.59      4.35 o
   5  19   7      365.02      467.38     15.51 o
  -6  20   7        2.74        3.09      2.53 o
  -5  20   7       86.93       94.90      4.54 o
  -4  20   7       65.48       66.31      3.66 o
  -3  20   7       81.80       81.84      3.61 o
  -2  20   7        2.56        1.69      1.77 o
  -1  20   7       31.11       30.64      3.02 o
   0  20   7       29.29       30.42      3.31 o
   1  20   7       37.30       30.31      3.00 o
   2  20   7       21.43       24.02      3.30 o
   3  20   7        2.02       -0.51      1.62 o
   4  20   7       56.47       54.27      4.35 o
   5  20   7       23.77       16.25      5.16 o
  -6  21   7       23.61       15.65      2.75 o
  -5  21   7      177.05      188.54      6.01 o
  -4  21   7      319.29      324.22      7.73 o
  -3  21   7        1.60        2.17      1.72 o
  -2  21   7        2.68        4.50      1.87 o
  -1  21   7       22.75       26.32      3.50 o
   0  21   7        1.26        1.32      1.79 o
   1  21   7        4.15        1.45      1.50 o
   2  21   7        9.82       21.48      4.32 o
   3  21   7       11.06        9.29      3.10 o
   4  21   7       39.56       23.07      3.27 o
  -6  22   7        0.22        1.86      2.59 o
  -5  22   7       66.63       69.94      4.17 o
  -4  22   7      137.40      127.24      9.49 o
  -3  22   7       41.35       49.74      4.73 o
  -2  22   7        9.83        6.96      2.28 o
  -1  22   7      200.54      195.87      7.82 o
   0  22   7       22.12       21.08      3.36 o
   1  22   7       14.85       14.96      2.66 o
   2  22   7       63.56       63.86     16.92 o
   3  22   7       73.58       72.63      9.67 o
   4  22   7        3.98        1.46      1.95 o
  -5  23   7      103.69      114.99      4.03 o
  -4  23   7       55.29       59.48      5.81 o
  -3  23   7       64.85       65.17      5.28 o
  -2  23   7       41.21       31.27      2.93 o
  -1  23   7       75.42       73.02      4.48 o
   0  23   7       42.15       43.12      3.59 o
   1  23   7       36.05       36.20      4.16 o
   2  23   7        8.53       18.17      4.80 o
   3  23   7       50.04       56.49      4.16 o
   4  23   7      155.91      179.60     12.57 o
  -5  24   7       34.36       25.71      3.30 o
  -4  24   7      224.61      230.69      9.03 o
  -3  24   7       31.30       39.43      4.51 o
  -2  24   7       20.82       41.06      4.51 o
  -1  24   7      312.12      336.01      8.52 o
   0  24   7       23.56       22.42      3.00 o
   1  24   7        3.86        3.83      2.30 o
   2  24   7       20.69       23.08      4.30 o
   3  24   7        0.10        0.66      1.90 o
  -5  25   7       98.51      100.74      5.24 o
  -4  25   7        3.21        5.22      3.07 o
  -3  25   7      100.46      104.21      7.03 o
  -2  25   7      392.97      387.75     13.29 o
  -1  25   7      142.28      148.83      7.72 o
   0  25   7        6.76        3.21      2.22 o
   1  25   7       19.68       18.93      3.63 o
   2  25   7        9.21        5.52      3.43 o
   3  25   7       82.77       99.89      4.55 o
  -4  26   7      340.41      420.25      9.90 o
  -3  26   7        0.10        2.25      3.17 o
  -2  26   7        3.06        1.35      1.40 o
  -1  26   7       75.83       88.34      5.30 o
   0  26   7        0.01       -0.55      1.37 o
   1  26   7        2.36        0.82      2.34 o
   2  26   7       10.10        9.34      3.74 o
  -4  27   7        3.55        3.80      3.56 o
  -3  27   7       47.54       58.52      6.05 o
  -2  27   7       58.05       47.21      4.87 o
  -1  27   7       28.41       24.28      3.10 o
   0  27   7        0.02        1.13      1.22 o
   1  27   7        0.00       -1.30      1.84 o
   2  27   7       15.83       15.30      2.82 o
  -3  28   7        6.74        3.11      2.50 o
  -2  28   7       60.15       81.25      5.07 o
  -1  28   7        9.32        8.16      3.03 o
   0  28   7       12.25       12.23      2.97 o
   1  28   7        0.26        0.98      2.28 o
  -1  29   7       26.50       29.64      6.97 o
  -8   0   8       28.73       25.12      5.50 o
  -7   0   8       20.88       27.59      3.33 o
  -6   0   8      153.13      148.34      5.13 o
  -5   0   8       41.86       43.53      4.15 o
  -4   0   8       84.53       87.03      4.04 o
  -3   0   8      401.40      449.03      5.90 o
  -2   0   8     1224.92     1281.05     14.08 o
  -1   0   8      530.82      563.67     10.43 o
   0   0   8     8396.50     8260.34    253.20 o
   1   0   8      654.44      649.65     12.54 o
   2   0   8      237.42      248.79      9.91 o
   3   0   8      279.20      296.72     12.69 o
   4   0   8      438.47      432.58     15.32 o
   5   0   8       26.01       14.96      4.23 o
   6   0   8       28.99       19.91     12.78 o
  -8   1   8      884.03      816.02     16.27 o
  -7   1   8      519.85      505.04     10.32 o
  -6   1   8       87.70       94.66      3.05 o
  -5   1   8       10.78        8.19      1.95 o
  -4   1   8       15.70       14.31      1.98 o
  -3   1   8        0.25        1.30      0.80 o
  -2   1   8        0.05        2.06      1.00 o
  -1   1   8      267.48      254.04      4.78 o
   0   1   8      294.24      289.72      4.49 o
   1   1   8       20.37       21.15      1.77 o
   2   1   8       15.60        7.22      2.67 o
   3   1   8      129.14      133.27      6.14 o
   4   1   8      152.04      148.27      6.78 o
   5   1   8       43.82       37.68      4.71 o
   6   1   8       33.89       34.78      6.97 o
  -8   2   8       10.81        8.75      2.94 o
  -7   2   8       42.46       28.11      2.37 o
  -6   2   8       65.23       68.48      3.38 o
  -5   2   8       13.69       15.15      1.90 o
  -4   2   8       43.95       43.22      2.14 o
  -3   2   8       19.26       30.02      1.34 o
  -2   2   8        3.07        5.16      1.19 o
  -1   2   8      142.42      152.98      3.85 o
   0   2   8     1358.88     1402.17     12.19 o
   1   2   8        6.59        7.53      2.00 o
   2   2   8       78.79       87.82      4.48 o
   3   2   8      241.69      237.85      6.94 o
   4   2   8      264.68      253.01      7.29 o
   5   2   8      112.31      114.49      7.58 o
   6   2   8       14.63       10.53      2.70 o
  -8   3   8      507.91      484.75      9.31 o
  -7   3   8      243.48      235.97      5.30 o
  -6   3   8      113.17      107.73      3.79 o
  -5   3   8        1.07        1.02      1.43 o
  -4   3   8      178.58      169.93      3.36 o
  -3   3   8       54.46       57.53      1.86 o
  -2   3   8     2026.20     2084.42     15.83 o
  -1   3   8        0.24        2.00      1.22 o
   0   3   8     2872.56     2936.47     24.58 o
   1   3   8       78.00       66.09      3.13 o
   2   3   8       15.84       17.53      2.54 o
   3   3   8        5.88        3.07      2.28 o
   4   3   8        5.51        7.04      2.07 o
   5   3   8       12.24       13.09      3.68 o
   6   3   8       80.64       88.11      5.08 o
  -8   4   8      146.70      158.34      5.81 o
  -7   4   8       16.38       17.98      2.61 o
  -6   4   8        1.41        0.50      1.45 o
  -5   4   8        0.30        0.53      1.79 o
  -4   4   8       55.53       56.22      2.37 o
  -3   4   8      224.65      223.62      2.99 o
  -2   4   8      469.03      445.67      4.10 o
  -1   4   8      204.52      224.76      3.64 o
   0   4   8      179.32      177.23      3.36 o
   1   4   8        9.40       14.20      2.32 o
   2   4   8      231.36      226.26      5.22 o
   3   4   8      472.92      453.38      7.54 o
   4   4   8       12.15        8.14      2.09 o
   5   4   8       29.01       29.83      5.36 o
   6   4   8        6.53        6.92      2.78 o
  -8   5   8      110.07       83.30      4.56 o
  -7   5   8      389.66      392.63      6.52 o
  -6   5   8       52.29       57.80      3.34 o
  -5   5   8       18.75       20.03      2.83 o
  -4   5   8      192.78      209.54      4.06 o
  -3   5   8        5.16        5.99      1.13 o
  -2   5   8     1603.83     1524.09     17.77 o
  -1   5   8     1926.56     2059.32     15.45 o
   0   5   8      166.19      156.71      3.40 o
   1   5   8       18.77       16.13      1.99 o
   2   5   8      292.20      295.46      5.99 o
   3   5   8      646.84      615.69      9.45 o
   4   5   8       52.22       46.07      3.62 o
   5   5   8      113.87       90.14      7.01 o
   6   5   8       70.89       69.77      4.62 o
  -8   6   8      220.72      221.64      6.38 o
  -7   6   8       77.51       71.31      3.61 o
  -6   6   8      195.54      188.01      5.09 o
  -5   6   8      269.80      277.79      6.70 o
  -4   6   8      554.19      532.26      9.84 o
  -3   6   8       23.30       34.08      2.25 o
  -2   6   8      244.12      236.68      3.48 o
  -1   6   8      406.83      428.29      4.59 o
   0   6   8      135.16      141.52      4.83 o
   1   6   8       23.14       27.29      2.78 o
   2   6   8      155.12      137.90      4.97 o
   3   6   8     3849.61     3833.51     48.55 o
   4   6   8        6.28        2.70      1.83 o
   5   6   8      210.56      194.88      6.43 o
   6   6   8       58.40       57.08      5.32 o
  -8   7   8        5.60        4.55      1.73 o
  -7   7   8       51.69       45.95      2.78 o
  -6   7   8      443.06      443.13      8.50 o
  -5   7   8       47.08       44.05      3.23 o
  -4   7   8      325.67      331.73      6.84 o
  -3   7   8        5.80        8.25      1.76 o
  -2   7   8      252.63      245.15      3.31 o
  -1   7   8      229.29      242.64      3.14 o
   0   7   8     1033.02     1013.76     12.35 o
   1   7   8       26.38       38.28      3.44 o
   2   7   8      330.29      329.99      5.49 o
   3   7   8      123.58      118.84      4.12 o
   4   7   8       34.64       32.57      3.84 o
   5   7   8      120.11      113.66      5.33 o
   6   7   8       12.27        9.58      3.58 o
  -8   8   8       39.83       34.58      2.81 o
  -7   8   8        4.10        4.23      2.61 o
  -6   8   8      189.64      209.88      5.78 o
  -5   8   8        4.68        4.31      2.35 o
  -4   8   8       14.59       17.08      2.65 o
  -3   8   8       38.28       42.24      3.61 o
  -2   8   8      324.16      333.60      3.99 o
  -1   8   8      141.07      137.58      2.68 o
   0   8   8        0.68        1.11      1.46 o
   1   8   8       47.57       53.57      3.70 o
   2   8   8      743.89      741.90      9.95 o
   3   8   8      216.15      218.90      6.32 o
   4   8   8      655.06      646.51     13.07 o
   5   8   8       49.75       38.00      6.82 o
   6   8   8      166.33      190.46      8.41 o
  -8   9   8        0.10       -1.56      1.72 o
  -7   9   8       12.97       10.47      4.21 o
  -6   9   8        8.72        8.73      2.43 o
  -5   9   8        3.55        0.71      1.57 o
  -4   9   8      171.26      162.62      5.52 o
  -3   9   8      134.80      138.74      5.77 o
  -2   9   8      511.53      482.10      5.46 o
  -1   9   8       12.52        8.72      1.28 o
   0   9   8      480.68      472.62      5.92 o
   1   9   8       24.17       35.17      3.03 o
   2   9   8      392.51      361.16      6.42 o
   3   9   8       33.13       36.53      3.55 o
   4   9   8        0.08       -0.62      2.06 o
   5   9   8       61.59       50.16     10.47 o
   6   9   8        6.02        1.98      2.73 o
  -8  10   8       19.15       15.02      3.45 o
  -7  10   8       93.04       95.52      7.69 o
  -6  10   8       14.87       11.15      2.73 o
  -5  10   8       28.08       25.90      2.76 o
  -4  10   8      101.15       96.25      4.82 o
  -3  10   8      248.17      259.89      6.48 o
  -2  10   8        9.27        7.58      1.84 o
  -1  10   8       21.79       22.87      2.13 o
   0  10   8      389.29      384.93      5.41 o
   1  10   8       10.84        9.89      2.15 o
   2  10   8      689.92      680.12      9.28 o
   3  10   8       14.08       14.62      2.61 o
   4  10   8       69.38       73.86      5.15 o
   5  10   8        1.27        1.69      2.41 o
   6  10   8        7.01        5.32      3.91 o
  -8  11   8       11.54        5.10      1.96 o
  -7  11   8       35.72       60.87     19.13 o
  -6  11   8        8.69        4.90      2.59 o
  -5  11   8       72.65       61.90      3.74 o
  -4  11   8      432.16      425.28      9.19 o
  -3  11   8        1.02        1.66      2.15 o
  -2  11   8      201.24      189.14      5.58 o
  -1  11   8     2190.38     2240.94     23.53 o
   0  11   8       92.30       92.61      2.81 o
   1  11   8        8.14        7.78      2.53 o
   2  11   8      241.99      232.18      5.56 o
   3  11   8       54.70       58.04      3.48 o
   4  11   8      105.41      122.55      6.61 o
   5  11   8        1.84        5.06      2.67 o
   6  11   8        3.70        4.24      3.25 o
  -8  12   8        1.63        0.88      1.47 o
  -7  12   8      244.20      279.81      8.69 o
  -6  12   8       57.37       60.42      4.61 o
  -5  12   8       18.04       12.86      2.66 o
  -4  12   8      319.73      309.41      8.57 o
  -3  12   8       56.21       60.75      5.15 o
  -2  12   8       25.44       24.47      2.40 o
  -1  12   8      367.29      337.56      6.45 o
   0  12   8     1098.69     1051.23     11.07 o
   1  12   8        0.11       -1.41      1.82 o
   2  12   8     1055.79     1034.57     14.02 o
   3  12   8      208.73      203.21      5.51 o
   4  12   8        3.51        1.23      1.94 o
   5  12   8       26.98       19.83      3.38 o
   6  12   8       98.52      121.47     10.09 o
  -8  13   8        9.98        7.01      2.65 o
  -7  13   8       53.13       59.59      3.90 o
  -6  13   8        4.58        4.03      2.38 o
  -5  13   8      297.89      309.29     12.84 o
  -4  13   8        0.03       -2.14      2.93 o
  -3  13   8      252.43      260.93      8.10 o
  -2  13   8      188.76      181.22      4.23 o
  -1  13   8       47.17       47.94      3.05 o
   0  13   8     1224.86     1216.49     12.47 o
   1  13   8       91.44       89.28      4.09 o
   2  13   8      158.61      152.13      4.56 o
   3  13   8      114.79      112.56      4.95 o
   4  13   8        8.67       11.71      2.74 o
   5  13   8        3.97        2.08      2.38 o
  -7  14   8       40.38       40.18      5.46 o
  -6  14   8       23.00       26.26      4.40 o
  -5  14   8       95.11      105.27      9.92 o
  -4  14   8      306.38      332.48      9.21 o
  -3  14   8      107.60      102.36      5.39 o
  -2  14   8       64.26       59.93      4.25 o
  -1  14   8        1.45        2.66      1.43 o
   0  14   8     1385.82     1371.47     13.64 o
   1  14   8        4.32        6.12      1.98 o
   2  14   8      258.59      226.52      6.94 o
   3  14   8       13.85       18.92      3.50 o
   4  14   8        0.00        1.09      2.07 o
   5  14   8        3.87        2.96      2.33 o
  -7  15   8        4.08        0.12      3.02 o
  -6  15   8        0.81        1.61      3.12 o
  -5  15   8       50.02       50.73      3.35 o
  -4  15   8       10.25       11.77      2.75 o
  -3  15   8        9.93       10.42      3.43 o
  -2  15   8       25.61       26.02      3.53 o
  -1  15   8      202.46      208.27      6.38 o
   0  15   8       84.64       73.82      3.08 o
   1  15   8     1490.98     1454.32     17.96 o
   2  15   8      331.87      343.49     13.44 o
   3  15   8        0.28       -1.07      2.15 o
   4  15   8       12.39       10.57      3.02 o
   5  15   8        3.81        2.49      2.60 o
  -7  16   8       50.44       44.17      4.59 o
  -6  16   8       40.96       42.40      8.99 o
  -5  16   8      343.27      354.10     13.35 o
  -4  16   8      116.04      101.07      4.42 o
  -3  16   8      164.92      150.49      6.53 o
  -2  16   8       34.39       29.75      3.12 o
  -1  16   8       15.69       23.13      2.44 o
   0  16   8      138.24      137.14      4.56 o
   1  16   8        0.04        0.71      1.45 o
   2  16   8        7.03        3.38      2.02 o
   3  16   8       61.19       56.78     11.82 o
   4  16   8       17.02       12.80      2.18 o
   5  16   8       21.06       18.36      3.56 o
  -7  17   8        0.03       -0.15      1.99 o
  -6  17   8      172.10      199.71     13.48 o
  -5  17   8       21.53       25.58      3.97 o
  -4  17   8       26.24       21.77      2.94 o
  -3  17   8       41.27       37.54      3.41 o
  -2  17   8       98.69      110.52      4.37 o
  -1  17   8      224.43      195.23      4.62 o
   0  17   8      334.09      315.69      6.42 o
   1  17   8        1.15        6.35      2.25 o
   2  17   8       38.41       51.07      5.32 o
   3  17   8       80.43       86.91      5.37 o
   4  17   8        0.82        0.38      1.31 o
   5  17   8        0.11       -2.67      2.67 o
  -7  18   8        4.18        2.98      2.63 o
  -6  18   8        4.96        3.75      2.81 o
  -5  18   8      638.09      664.15     15.71 o
  -4  18   8      414.67      410.15      7.95 o
  -3  18   8       41.71       48.94      3.80 o
  -2  18   8       48.17       53.41      3.33 o
  -1  18   8       72.13       62.59      3.65 o
   0  18   8      646.98      626.21     10.61 o
   1  18   8       12.86       26.15      2.99 o
   2  18   8      193.10      171.78      5.51 o
   3  18   8       90.65      105.46      4.65 o
   4  18   8        4.98        5.07      1.89 o
   5  18   8      141.27      176.19     13.88 o
  -6  19   8        0.63        0.51      1.98 o
  -5  19   8      457.72      502.73      9.75 o
  -4  19   8       42.37       44.19      3.04 o
  -3  19   8        3.03        5.59      2.22 o
  -2  19   8      134.71      120.68      3.99 o
  -1  19   8        0.33        1.20      1.81 o
   0  19   8        2.93        6.79      2.67 o
   1  19   8      146.66      149.43     15.04 o
   2  19   8      292.96      295.64      6.82 o
   3  19   8       63.53       75.55      4.09 o
   4  19   8       16.84       11.10      3.16 o
  -6  20   8        1.67        4.22      2.89 o
  -5  20   8        5.77        1.43      2.14 o
  -4  20   8      145.54      167.07      7.10 o
  -3  20   8        9.44        6.48      2.07 o
  -2  20   8       98.93      104.70      4.36 o
  -1  20   8      166.45      174.46      4.56 o
   0  20   8      750.66      737.18     11.95 o
   1  20   8        1.32        4.05      2.16 o
   2  20   8      139.49      158.14      5.71 o
   3  20   8      281.10      317.95      6.82 o
   4  20   8       53.55       61.49      8.46 o
  -6  21   8      139.60      151.52      5.72 o
  -5  21   8      472.00      528.32      9.58 o
  -4  21   8        0.06        0.89      1.59 o
  -3  21   8        9.86        9.71      1.85 o
  -2  21   8       73.54       87.15      3.61 o
  -1  21   8        1.83        0.34      1.53 o
   0  21   8        1.79        2.47      1.82 o
   1  21   8      279.87      253.82      5.74 o
   2  21   8        3.34        4.61      2.27 o
   3  21   8        1.01        0.14      1.41 o
   4  21   8       22.32        9.53      3.19 o
  -5  22   8       12.23       10.79      2.41 o
  -4  22   8        5.54        2.08      1.79 o
  -3  22   8      369.41      378.23      6.64 o
  -2  22   8       10.98        6.52      2.02 o
  -1  22   8       22.70       18.50      3.03 o
   0  22   8       81.92       80.52      3.37 o
   1  22   8       39.32       39.56      2.95 o
   2  22   8        0.18       -1.35      2.57 o
   3  22   8       22.96       13.97      2.16 o
  -5  23   8       58.75       63.22      3.99 o
  -4  23   8        0.20        0.37      1.43 o
  -3  23   8        0.30       -1.01      1.82 o
  -2  23   8       46.62       52.96      3.56 o
  -1  23   8        0.82        2.05      2.45 o
   0  23   8        9.13       11.48      2.50 o
   1  23   8        3.11        3.60      2.40 o
   2  23   8       36.92       27.48      3.55 o
   3  23   8        8.12        7.36      3.38 o
  -5  24   8        1.50        2.78      2.59 o
  -4  24   8       55.00       72.00      5.07 o
  -3  24   8       14.08       10.69      2.16 o
  -2  24   8        8.49        8.88      2.28 o
  -1  24   8      420.16      439.11     15.08 o
   0  24   8       53.40       62.51      4.18 o
   1  24   8      152.35      181.63      6.17 o
   2  24   8       37.35       37.46      3.23 o
   3  24   8        1.99        3.98      3.92 o
  -4  25   8        0.22        1.86      2.47 o
  -3  25   8       46.98       47.25      5.21 o
  -2  25   8        4.51        8.11      2.88 o
  -1  25   8        3.14        3.49      2.38 o
   0  25   8       43.09       48.53      7.58 o
   1  25   8       25.23       21.38      3.17 o
   2  25   8      106.40      132.63      4.72 o
  -3  26   8       21.07       15.32      2.75 o
  -2  26   8        0.52        0.74      1.58 o
  -1  26   8       63.35       68.60      4.18 o
   0  26   8       14.29       15.80      2.07 o
   1  26   8       47.65       55.12      4.58 o
  -3  27   8       12.73        6.11      4.52 o
  -2  27   8       18.07       10.14      2.70 o
  -1  27   8        0.12        0.91      1.49 o
   0  27   8       34.02       47.41      3.63 o
   1  27   8       42.84       58.56      3.91 o
  -8   1   9       25.56       14.90      2.49 o
  -7   1   9      131.70      128.56      3.97 o
  -6   1   9       51.06       54.42      2.53 o
  -5   1   9        7.02        7.88      2.03 o
  -4   1   9        0.36        0.69      1.54 o
  -3   1   9       29.02       32.14      2.25 o
  -2   1   9      506.38      492.26      6.91 o
  -1   1   9      339.58      345.56      5.28 o
   0   1   9      117.09      127.77      3.20 o
   1   1   9      118.31      110.20      3.52 o
   2   1   9      127.86      127.26      5.28 o
   3   1   9       89.89       89.82      5.28 o
   4   1   9       91.13       98.52      5.64 o
   5   1   9        0.01       -5.80      6.86 o
   6   1   9       13.87       10.90      5.40 o
  -8   2   9       72.34       67.89      4.10 o
  -7   2   9       16.83       11.62      1.70 o
  -6   2   9       24.82       32.14      2.52 o
  -5   2   9       39.52       39.04      2.79 o
  -4   2   9       11.11       11.27      2.25 o
  -3   2   9       58.70       55.30      2.66 o
  -2   2   9       16.66       15.43      1.93 o
  -1   2   9      280.19      279.07      4.69 o
   0   2   9      744.66      705.18      8.35 o
   1   2   9      895.67      875.63     12.27 o
   2   2   9      117.14      123.86      5.47 o
   3   2   9       38.93       40.89      4.15 o
   4   2   9        5.27        4.34      2.28 o
   5   2   9       23.40       26.23      8.21 o
   6   2   9       18.37        8.48      4.87 o
  -8   3   9        8.97        4.59      2.07 o
  -7   3   9      246.70      244.19      5.21 o
  -6   3   9      115.49      108.19      4.06 o
  -5   3   9        7.82        8.42      1.88 o
  -4   3   9      311.09      312.56      5.52 o
  -3   3   9      309.50      313.89      5.93 o
  -2   3   9      553.73      541.02      6.80 o
  -1   3   9      262.97      277.93      5.04 o
   0   3   9     1000.08     1000.76     18.10 o
   1   3   9      210.83      206.76      5.41 o
   2   3   9      749.55      721.84     13.26 o
   3   3   9      684.04      643.92     12.01 o
   4   3   9      152.21      156.91      5.35 o
   5   3   9        0.72        0.46      3.62 o
   6   3   9      116.61      128.13     19.45 o
  -8   4   9        0.05        1.33      1.28 o
  -7   4   9       16.48       15.55      2.26 o
  -6   4   9       78.14       83.92      4.18 o
  -5   4   9       55.51       50.27      3.54 o
  -4   4   9       88.22       88.43      4.06 o
  -3   4   9      581.09      558.66      7.58 o
  -2   4   9        0.72        2.19      1.39 o
  -1   4   9       41.98       51.54      3.04 o
   0   4   9       58.56       59.32      3.36 o
   1   4   9       19.65       22.06      2.75 o
   2   4   9      598.26      572.47     11.43 o
   3   4   9       24.64       28.81      3.58 o
   4   4   9       87.02       86.07      4.82 o
   5   4   9       11.00        8.37      4.43 o
   6   4   9       39.57       50.23      6.25 o
  -8   5   9        4.31        1.79      1.35 o
  -7   5   9      356.52      367.13      6.77 o
  -6   5   9       10.95       14.08      2.59 o
  -5   5   9       58.42       63.37      4.21 o
  -4   5   9       21.72       23.85      2.35 o
  -3   5   9      151.28      158.51      4.68 o
  -2   5   9       29.76       32.83      2.89 o
  -1   5   9       13.90       13.60      3.07 o
   0   5   9      372.37      374.01      7.15 o
   1   5   9       20.15       18.67      2.84 o
   2   5   9     1007.61      997.65     14.54 o
   3   5   9        3.85        1.78      2.49 o
   4   5   9      152.85      143.21      5.58 o
   5   5   9       10.77        5.90      3.29 o
   6   5   9      154.99      193.94     10.53 o
  -8   6   9       38.69       37.27      3.92 o
  -7   6   9       33.96       35.06      2.91 o
  -6   6   9        0.07        1.17      1.66 o
  -5   6   9      127.36      132.35      9.76 o
  -4   6   9       41.55       36.87      3.16 o
  -3   6   9       58.58       67.16      3.50 o
  -2   6   9      262.18      258.64      5.23 o
  -1   6   9      459.14      463.93      7.86 o
   0   6   9      154.67      155.90      4.35 o
   1   6   9      479.39      445.26      8.31 o
   2   6   9      690.23      647.86      9.55 o
   3   6   9      333.15      311.19      9.92 o
   4   6   9       41.00       55.18      4.09 o
   5   6   9        9.51        5.92      7.16 o
   6   6   9       39.17       27.47      6.47 o
  -8   7   9        8.45        4.51      1.87 o
  -7   7   9       78.36       82.79      3.85 o
  -6   7   9       67.16       66.51      3.23 o
  -5   7   9      276.51      297.78      6.93 o
  -4   7   9     1095.26     1096.16     16.25 o
  -3   7   9      178.42      173.15      3.91 o
  -2   7   9      153.12      152.59      3.62 o
  -1   7   9       23.52       22.78      2.67 o
   0   7   9      362.64      352.09      7.63 o
   1   7   9      280.85      268.05      6.63 o
   2   7   9       60.62       60.28      3.67 o
   3   7   9      942.72      885.82     15.03 o
   4   7   9      142.47      161.57      9.75 o
   5   7   9        0.07        1.64      2.24 o
   6   7   9       92.19      125.69     10.22 o
  -8   8   9       96.13       82.35      4.01 o
  -7   8   9       73.77       71.79      3.61 o
  -6   8   9      220.83      218.50      5.62 o
  -5   8   9      592.07      610.25     13.33 o
  -4   8   9        6.32        8.08      2.58 o
  -3   8   9     1308.01     1301.59     15.33 o
  -2   8   9      160.91      151.63      3.75 o
  -1   8   9       68.44       69.09      4.00 o
   0   8   9        7.27        8.39      3.01 o
   1   8   9      154.37      145.32      5.28 o
   2   8   9      738.01      695.96     10.93 o
   3   8   9        3.58        4.64      2.43 o
   4   8   9       36.81       57.95      7.17 o
   5   8   9       34.80       24.71      9.05 o
   6   8   9        2.07        2.46      4.46 o
  -8   9   9       19.41       11.40      1.95 o
  -7   9   9        0.04       -1.16      2.07 o
  -6   9   9       24.15       26.72      3.48 o
  -5   9   9       49.53       51.50      4.20 o
  -4   9   9      101.83      101.93      4.90 o
  -3   9   9       93.12       90.16      3.98 o
  -2   9   9      799.48      772.54      8.55 o
  -1   9   9       24.73       36.53      3.10 o
   0   9   9       73.01       73.51      4.70 o
   1   9   9      203.27      198.18      6.22 o
   2   9   9      364.06      363.98      7.06 o
   3   9   9        0.37        4.62      2.59 o
   4   9   9       46.37       39.50      4.44 o
   5   9   9        4.19        4.30      3.01 o
  -8  10   9        0.87        1.51      2.09 o
  -7  10   9       21.28       16.44      3.63 o
  -6  10   9        6.31        6.66      2.36 o
  -5  10   9      137.37      125.86      4.96 o
  -4  10   9       47.44       48.40      3.42 o
  -3  10   9      599.49      581.29      9.14 o
  -2  10   9       23.99       23.20      2.21 o
  -1  10   9      253.63      255.87      5.69 o
   0  10   9      535.53      512.10     11.27 o
   1  10   9       70.28       67.42      5.55 o
   2  10   9      507.42      519.37      8.21 o
   3  10   9       54.36       60.00      7.26 o
   4  10   9      269.12      245.14     22.73 o
   5  10   9        5.05        3.87      2.52 o
  -8  11   9        6.73        5.18      2.32 o
  -7  11   9        1.89        3.59      3.53 o
  -6  11   9        0.11       -2.75      2.75 o
  -5  11   9       26.15       26.15      2.47 o
  -4  11   9        8.48        6.93      2.25 o
  -3  11   9       67.35       65.58      4.67 o
  -2  11   9      187.75      186.00      4.85 o
  -1  11   9       83.62       82.71      3.16 o
   0  11   9       65.99       68.77      4.48 o
   1  11   9      312.69      306.67      9.14 o
   2  11   9      251.89      250.86      6.52 o
   3  11   9       27.53       37.25      6.82 o
   4  11   9      147.84      140.60     13.00 o
   5  11   9       30.74       26.44      6.99 o
  -7  12   9       53.02       40.04      5.20 o
  -6  12   9        7.10        5.15      3.71 o
  -5  12   9        8.13        5.35      1.98 o
  -4  12   9       28.14       29.88      3.17 o
  -3  12   9       11.05       12.38      2.43 o
  -2  12   9       15.40       14.27      2.41 o
  -1  12   9        3.21        2.33      1.36 o
   0  12   9        8.80        8.63      2.62 o
   1  12   9      110.87      135.92     17.86 o
   2  12   9      277.93      286.75      6.94 o
   3  12   9       76.15       68.11      7.98 o
   4  12   9        1.93        2.94      2.27 o
   5  12   9        3.14       -0.38      3.13 o
  -7  13   9        0.61        1.74      2.98 o
  -6  13   9       25.32       19.30      3.07 o
  -5  13   9       37.03       40.74      2.96 o
  -4  13   9        5.12        5.52      2.75 o
  -3  13   9       36.45       38.91      3.12 o
  -2  13   9      211.93      213.37      6.13 o
  -1  13   9       30.57       32.14      3.82 o
   0  13   9        0.11        0.97      1.86 o
   1  13   9       49.56       60.02      4.35 o
   2  13   9      123.02      124.04      4.83 o
   3  13   9       20.34       26.27      4.78 o
   4  13   9       10.66        6.69      3.78 o
   5  13   9        2.89        2.88      3.42 o
  -7  14   9        8.15        7.93      4.38 o
  -6  14   9       25.76       25.13      4.83 o
  -5  14   9       43.45       46.99      2.94 o
  -4  14   9      203.32      222.52      8.70 o
  -3  14   9        1.37        0.64      1.59 o
  -2  14   9       94.64       96.50      4.65 o
  -1  14   9      860.44      849.09     12.57 o
   0  14   9        2.92        3.07      1.65 o
   1  14   9        1.02        2.25      2.40 o
   2  14   9       79.97       72.29      3.99 o
   3  14   9       80.50       83.61      7.60 o
   4  14   9        0.30        0.32      2.10 o
   5  14   9       42.56       41.65     10.77 o
  -7  15   9       13.62       10.17      3.59 o
  -6  15   9      242.53      268.28      8.72 o
  -5  15   9        9.06       10.30      2.27 o
  -4  15   9      510.99      531.15      8.89 o
  -3  15   9        7.40        5.71      2.19 o
  -2  15   9      913.80      906.37     13.93 o
  -1  15   9        1.92        2.76      1.89 o
   0  15   9       63.77       58.32      3.13 o
   1  15   9       37.15       37.89      4.00 o
   2  15   9        0.13        1.38      1.82 o
   3  15   9        1.85        0.08      2.31 o
   4  15   9        9.94        6.22      2.54 o
   5  15   9       40.78       34.72     10.19 o
  -7  16   9        1.95        1.21      2.83 o
  -6  16   9       34.07       31.20      3.89 o
  -5  16   9      167.03      173.22      9.27 o
  -4  16   9      106.08      104.17      4.09 o
  -3  16   9       10.98       14.22      3.42 o
  -2  16   9       22.13       18.90      2.87 o
  -1  16   9     1101.98     1065.12     12.86 o
   0  16   9       28.74       31.74      3.42 o
   1  16   9      448.61      437.54      6.88 o
   2  16   9       16.84       17.15      2.81 o
   3  16   9      131.12      121.59     15.89 o
   4  16   9       87.18      104.14      4.93 o
  -6  17   9        1.08        1.74      2.94 o
  -5  17   9       75.04       96.67     14.10 o
  -4  17   9        0.13        1.75      1.71 o
  -3  17   9       10.80       14.49      3.08 o
  -2  17   9      570.91      533.43     10.27 o
  -1  17   9        0.08        0.47      1.31 o
   0  17   9       21.59       26.85      3.37 o
   1  17   9      375.91      374.29      7.38 o
   2  17   9       36.08       38.17      5.27 o
   3  17   9        5.96        4.26      2.33 o
   4  17   9       40.99       50.81      3.79 o
  -6  18   9      166.59      194.77      7.91 o
  -5  18   9       95.99      106.38      5.00 o
  -4  18   9        0.01       -1.60      1.60 o
  -3  18   9       15.76       21.52      3.03 o
  -2  18   9      214.41      193.43      6.13 o
  -1  18   9       98.92      123.27      5.09 o
   0  18   9      886.22      875.11     14.51 o
   1  18   9      229.52      231.33      5.78 o
   2  18   9       14.62       16.54      2.60 o
   3  18   9      100.24      110.12      4.66 o
   4  18   9       32.12       30.71      5.27 o
  -6  19   9       53.20       64.06      6.43 o
  -5  19   9       14.50       12.59      3.18 o
  -4  19   9       79.28       86.51      4.11 o
  -3  19   9        0.13        0.36      1.46 o
  -2  19   9       26.92       33.26      3.39 o
  -1  19   9       68.03       62.52      3.90 o
   0  19   9       58.44       50.51      3.42 o
   1  19   9        3.58        6.07      1.71 o
   2  19   9      100.59      104.21      4.33 o
   3  19   9       57.02       68.13      3.82 o
   4  19   9        0.01        1.54      3.70 o
  -6  20   9        1.27        1.24      2.44 o
  -5  20   9      284.11      269.20     11.33 o
  -4  20   9      106.50      118.60      3.60 o
  -3  20   9       16.86       12.15      2.98 o
  -2  20   9       40.27       41.97      3.85 o
  -1  20   9       46.11       51.00      3.22 o
   0  20   9       54.36       54.61      3.19 o
   1  20   9       28.81       36.36      2.37 o
   2  20   9       95.51      101.87      4.79 o
   3  20   9        0.27       -1.74      2.06 o
  -5  21   9       68.63       67.68      4.62 o
  -4  21   9        1.67        2.63      1.58 o
  -3  21   9       47.20       53.02      4.21 o
  -2  21   9      117.36      122.27      5.12 o
  -1  21   9       12.80        9.34      2.35 o
   0  21   9       38.80       30.40      2.60 o
   1  21   9       33.38       21.82      2.61 o
   2  21   9      175.23      168.72      6.80 o
   3  21   9       49.34       56.01      3.59 o
  -5  22   9        8.78        7.85      2.15 o
  -4  22   9        6.21        2.91      2.23 o
  -3  22   9       42.70       44.54      2.68 o
  -2  22   9      432.48      470.56      9.02 o
  -1  22   9      141.88      138.57      4.32 o
   0  22   9       21.98       26.80      2.53 o
   1  22   9        0.01       -0.47      1.38 o
   2  22   9      173.10      190.24      9.46 o
   3  22   9       37.30       32.06      4.04 o
  -4  23   9        0.11        0.41      1.58 o
  -3  23   9       14.20        9.19      2.88 o
  -2  23   9       76.70       71.84      3.92 o
  -1  23   9       21.76       17.63      3.39 o
   0  23   9        5.55        6.71      2.36 o
   1  23   9        7.03        4.28      1.58 o
   2  23   9        1.26        1.32      1.81 o
  -4  24   9        3.17        2.97      3.33 o
  -3  24   9       32.93       19.76      3.12 o
  -2  24   9       50.48       48.50      6.77 o
  -1  24   9        0.58       -0.26      1.73 o
   0  24   9       40.12       47.08      2.94 o
   1  24   9        1.82        1.27      1.73 o
   2  24   9       12.55        7.43      4.16 o
  -3  25   9        0.02        1.62      3.24 o
  -2  25   9        2.95        3.69      2.69 o
  -1  25   9        3.59        2.28      2.12 o
   0  25   9       58.54       61.72      4.06 o
   1  25   9       29.18       29.91      5.17 o
  -2  26   9        0.92       -1.03      1.93 o
  -1  26   9        2.46        3.08      2.39 o
   0  26   9        3.88        3.78      2.54 o
  -8   0  10      102.96       83.34      9.28 o
  -7   0  10       14.91       16.58      3.04 o
  -6   0  10        4.97        2.83      1.93 o
  -5   0  10      344.59      340.05      9.24 o
  -4   0  10       31.33       30.05      4.55 o
  -3   0  10      350.03      353.68      9.09 o
  -2   0  10      177.12      173.42     14.98 o
  -1   0  10     2325.97     2344.41     31.86 o
   0   0  10      954.28      978.97     45.02 o
   1   0  10      202.45      195.64      9.51 o
   2   0  10       49.80       46.35      5.35 o
   3   0  10       18.16       22.10      4.70 o
   4   0  10        0.34        1.49      2.32 o
   5   0  10      112.68       89.31     63.87 o
  -8   1  10        1.40        1.78      2.58 o
  -7   1  10       18.97       19.92      2.21 o
  -6   1  10        9.54        8.39      1.75 o
  -5   1  10       84.96       86.10      3.69 o
  -4   1  10      851.21      860.92     12.43 o
  -3   1  10       83.50       80.19      3.46 o
  -2   1  10       50.99       55.03      3.18 o
  -1   1  10       49.30       55.92      2.82 o
   0   1  10      185.87      171.24      4.87 o
   1   1  10      116.89      111.98      5.21 o
   2   1  10       28.33       28.16      3.74 o
   3   1  10      305.77      307.95      7.37 o
   4   1  10        3.29        5.75      2.13 o
   5   1  10        7.98        3.48      2.93 o
  -8   2  10       18.36       11.68      3.80 o
  -7   2  10       19.44       19.26      1.95 o
  -6   2  10        4.15        4.96      1.66 o
  -5   2  10       91.41       96.73      4.17 o
  -4   2  10        0.03        0.23      1.72 o
  -3   2  10      203.44      190.75      4.46 o
  -2   2  10       24.42       25.80      2.66 o
  -1   2  10      199.32      201.69      4.68 o
   0   2  10       66.63       83.10      7.20 o
   1   2  10       98.74       83.75      3.82 o
   2   2  10      182.57      181.68      6.40 o
   3   2  10       32.32       37.59      3.80 o
   4   2  10       34.56       38.69      3.65 o
   5   2  10        8.81        3.26      3.02 o
  -8   3  10        1.63       -0.39      3.48 o
  -7   3  10        0.00        0.56      1.22 o
  -6   3  10        0.45        1.46      1.97 o
  -5   3  10       21.45       18.28      2.71 o
  -4   3  10       74.97       64.01      3.72 o
  -3   3  10        0.67        1.13      1.70 o
  -2   3  10       76.37       77.06      3.59 o
  -1   3  10        0.61        0.71      1.33 o
   0   3  10      263.43      255.73      4.95 o
   1   3  10       80.63       84.08      3.28 o
   2   3  10       82.19       69.24      4.62 o
   3   3  10        3.00        8.31      2.65 o
   4   3  10        4.75        5.08      2.41 o
   5   3  10        0.10       -0.47      2.38 o
  -8   4  10        2.31       -1.16      2.60 o
  -7   4  10        8.02        5.14      1.44 o
  -6   4  10       41.09       40.76      3.36 o
  -5   4  10        3.05        2.43      2.18 o
  -4   4  10       51.15       46.83      3.18 o
  -3   4  10      925.48      932.67     11.79 o
  -2   4  10       11.10       11.38      2.98 o
  -1   4  10      520.98      519.60      7.84 o
   0   4  10      339.23      324.76      7.79 o
   1   4  10     1306.07     1300.49     19.12 o
   2   4  10        4.60        3.53      3.08 o
   3   4  10      228.56      223.11      6.67 o
   4   4  10       36.61       42.80      3.67 o
   5   4  10       41.72       12.30     10.34 o
  -8   5  10       65.36       43.09     18.23 o
  -7   5  10      447.78      456.42      7.78 o
  -6   5  10       94.69      104.74      3.97 o
  -5   5  10        0.29        0.80      2.43 o
  -4   5  10      106.82      102.45      4.04 o
  -3   5  10       14.23       14.96      3.02 o
  -2   5  10        0.85       -0.24      1.68 o
  -1   5  10      199.49      217.06      6.74 o
   0   5  10      305.62      304.58      7.91 o
   1   5  10     2218.91     2208.44     32.72 o
   2   5  10       22.30       35.08      4.92 o
   3   5  10       85.74       88.90      6.33 o
   4   5  10       47.52       42.52      4.15 o
   5   5  10       20.57       15.78      6.80 o
  -8   6  10        2.43        1.44      3.07 o
  -7   6  10       20.23       16.68      2.44 o
  -6   6  10       98.72      112.37      4.58 o
  -5   6  10       34.40       34.45      4.37 o
  -4   6  10       91.88       97.88      5.79 o
  -3   6  10      351.05      343.84      7.12 o
  -2   6  10        0.02       -1.99      1.99 o
  -1   6  10      114.04      123.23      5.66 o
   0   6  10      739.55      749.26     12.72 o
   1   6  10      271.43      283.56      7.90 o
   2   6  10      691.31      678.79     16.25 o
   3   6  10      372.51      362.38     10.70 o
   4   6  10       17.39       14.74      3.09 o
   5   6  10        9.67        4.05      5.42 o
  -8   7  10       17.55       12.44      4.29 o
  -7   7  10       23.17       16.32      2.30 o
  -6   7  10       79.21       76.44      4.01 o
  -5   7  10       32.15       34.41      3.39 o
  -4   7  10      519.14      507.33      8.87 o
  -3   7  10       40.63       41.10      3.22 o
  -2   7  10      199.04      194.31      5.40 o
  -1   7  10        7.39        8.89      2.66 o
   0   7  10       65.97       67.09      4.63 o
   1   7  10      296.82      293.72      7.98 o
   2   7  10      164.58      143.73      5.78 o
   3   7  10       31.53       41.59      4.15 o
   4   7  10       23.71       20.92      4.57 o
   5   7  10        0.82        0.64      5.20 o
  -7   8  10        2.09        2.74      1.68 o
  -6   8  10       49.08       43.71      3.68 o
  -5   8  10       15.50       15.15      2.90 o
  -4   8  10      110.79      106.38      4.17 o
  -3   8  10       11.43        9.01      3.12 o
  -2   8  10        4.94        5.59      1.94 o
  -1   8  10       21.01       25.65      3.05 o
   0   8  10      186.75      190.32      5.91 o
   1   8  10      454.05      441.48      9.14 o
   2   8  10        1.17        2.93      2.76 o
   3   8  10       37.27       27.71      3.14 o
   4   8  10      115.07      121.05      8.57 o
   5   8  10       15.51       17.46     17.13 o
  -7   9  10       38.67       26.34      2.96 o
  -6   9  10        8.91        7.06      1.99 o
  -5   9  10        0.74        1.14      1.80 o
  -4   9  10        1.02        0.24      1.28 o
  -3   9  10        3.04        5.48      2.63 o
  -2   9  10       65.05       66.50      3.19 o
  -1   9  10       40.22       42.13      3.46 o
   0   9  10       22.23       18.47      3.05 o
   1   9  10       79.59       80.86      5.41 o
   2   9  10      741.04      706.97     16.60 o
   3   9  10       57.16       48.55      9.76 o
   4   9  10       18.51       21.34      5.45 o
   5   9  10        1.51       -0.34      4.77 o
  -7  10  10       24.53       16.06      3.53 o
  -6  10  10      193.02      204.01      6.35 o
  -5  10  10      332.82      338.88      6.54 o
  -4  10  10        0.48       -0.50      1.64 o
  -3  10  10      272.38      283.20      6.22 o
  -2  10  10       19.37       20.96      3.09 o
  -1  10  10      176.84      176.46      6.15 o
   0  10  10      253.42      252.80      6.90 o
   1  10  10       11.11        7.90      2.99 o
   2  10  10       27.92       33.85      2.89 o
   3  10  10        4.69        0.44      1.90 o
   4  10  10      147.79      152.47      9.59 o
   5  10  10       17.43        5.32      6.81 o
  -7  11  10        5.37        5.31      2.47 o
  -6  11  10        2.04        2.93      2.69 o
  -5  11  10      155.50      142.31      3.99 o
  -4  11  10        0.08       -0.69      1.59 o
  -3  11  10       85.77       84.13      3.98 o
  -2  11  10      296.87      294.06     10.06 o
  -1  11  10        3.08        1.54      2.15 o
   0  11  10      349.45      346.31      8.14 o
   1  11  10        1.35        3.10      2.10 o
   2  11  10       27.78       32.49      3.09 o
   3  11  10        2.05        2.41      2.22 o
   4  11  10        7.12        5.37      3.91 o
   5  11  10        0.00        1.28      6.18 o
  -7  12  10      101.13      104.54      4.62 o
  -6  12  10      155.26      156.02      5.08 o
  -5  12  10        5.41        2.41      1.56 o
  -4  12  10      237.83      242.21      6.15 o
  -3  12  10        1.09        2.29      1.60 o
  -2  12  10       35.15       39.03      3.38 o
  -1  12  10       25.86       22.30      2.88 o
   0  12  10       22.94       17.06      3.12 o
   1  12  10       21.33       22.42      2.70 o
   2  12  10      124.31      114.58      4.53 o
   3  12  10       26.88       13.23      5.20 o
   4  12  10       14.65       12.13      5.44 o
  -7  13  10       32.92       45.52      5.23 o
  -6  13  10       23.33       21.57      2.72 o
  -5  13  10        1.27        2.93      1.57 o
  -4  13  10      380.34      397.39      7.12 o
  -3  13  10      644.62      630.80      9.34 o
  -2  13  10        4.13        1.97      2.05 o
  -1  13  10        8.17       15.33      3.32 o
   0  13  10      192.39      176.25      5.26 o
   1  13  10      103.29       98.99      4.86 o
   2  13  10       26.64       33.80      4.23 o
   3  13  10        0.45        0.20      2.28 o
   4  13  10        2.87        3.63      4.82 o
  -7  14  10       58.17       64.23      5.00 o
  -6  14  10       13.33        8.62      2.83 o
  -5  14  10      283.32      313.72      6.98 o
  -4  14  10       78.49       91.03      3.84 o
  -3  14  10        0.50       -0.62      2.08 o
  -2  14  10     1498.17     1508.02     22.41 o
  -1  14  10      105.41       94.23      5.05 o
   0  14  10       40.31       39.83      3.33 o
   1  14  10        4.22        3.12      2.49 o
   2  14  10        0.22       -0.70      1.63 o
   3  14  10       10.15       13.24      3.50 o
   4  14  10      107.15      122.53      7.67 o
  -6  15  10        3.02        2.96      2.59 o
  -5  15  10       55.68       62.65      3.60 o
  -4  15  10       40.83       43.34      3.14 o
  -3  15  10      192.85      201.52      6.18 o
  -2  15  10       27.68       28.19      2.80 o
  -1  15  10       40.46       40.09      3.67 o
   0  15  10       60.27       56.87      4.03 o
   1  15  10      138.47      135.79      5.33 o
   2  15  10      181.85      173.82      7.54 o
   3  15  10       63.90       59.06     12.65 o
   4  15  10        6.82        6.07      3.63 o
  -6  16  10       24.37       21.19      3.59 o
  -5  16  10       58.58       56.93      3.39 o
  -4  16  10      167.90      164.11      4.52 o
  -3  16  10      236.29      236.77      5.54 o
  -2  16  10      953.06      969.62     13.47 o
  -1  16  10        3.23        2.81      1.75 o
   0  16  10      211.91      198.06      8.57 o
   1  16  10       23.04       25.64      2.95 o
   2  16  10       90.57       84.06      6.07 o
   3  16  10        5.83        9.31      3.39 o
   4  16  10       17.77       18.30      4.59 o
  -6  17  10      133.43      156.98      7.16 o
  -5  17  10        1.66        2.15      2.05 o
  -4  17  10       22.47       20.79      3.02 o
  -3  17  10      216.68      218.00      5.20 o
  -2  17  10      142.24      137.81      4.75 o
  -1  17  10       76.64       83.14      3.48 o
   0  17  10      106.70      100.87      5.95 o
   1  17  10       49.28       47.74      4.06 o
   2  17  10       14.73        8.42      3.77 o
   3  17  10       12.63       16.70      3.46 o
  -6  18  10        0.02       -0.99      1.92 o
  -5  18  10        3.27        2.72      2.97 o
  -4  18  10       33.57       34.57      3.10 o
  -3  18  10        1.05        2.12      1.92 o
  -2  18  10      138.43      147.75      4.71 o
  -1  18  10       27.88       29.46      3.53 o
   0  18  10       41.47       46.65      4.07 o
   1  18  10       12.66       13.79      3.13 o
   2  18  10      113.36      128.45      7.48 o
   3  18  10        4.74        4.40      2.61 o
  -5  19  10        0.37        0.07      1.48 o
  -4  19  10        0.37        1.90      1.80 o
  -3  19  10        6.03        4.77      2.39 o
  -2  19  10      173.93      178.71      4.90 o
  -1  19  10      143.08      128.22      4.95 o
   0  19  10        8.46       10.96      3.45 o
   1  19  10       40.29       42.46      4.12 o
   2  19  10      119.42      142.96      9.99 o
   3  19  10        9.55        9.19      4.07 o
  -5  20  10       11.80       10.36      2.10 o
  -4  20  10       65.58       62.11      5.12 o
  -3  20  10       39.18       40.69      2.59 o
  -2  20  10       23.56       38.27      7.64 o
  -1  20  10       44.02       43.71      3.78 o
   0  20  10        0.27        1.05      1.50 o
   1  20  10      111.47      111.95      7.54 o
   2  20  10       12.58        9.43      2.90 o
  -5  21  10       19.37       10.81      4.76 o
  -4  21  10       22.74       13.70      2.03 o
  -3  21  10       39.51       34.96      2.54 o
  -2  21  10      142.37      168.13      6.47 o
  -1  21  10      113.28      117.76      4.35 o
   0  21  10       11.15        6.05      1.96 o
   1  21  10      311.79      298.10     27.79 o
   2  21  10       14.87       14.38      3.99 o
  -4  22  10        9.34        8.22      3.53 o
  -3  22  10       58.61       58.72      3.59 o
  -2  22  10       23.88       31.55      4.44 o
  -1  22  10       62.04       66.54      3.95 o
   0  22  10        0.18        1.18      1.83 o
   1  22  10      122.28      106.79      8.49 o
   2  22  10       27.42       51.59     14.26 o
  -4  23  10        2.32        2.56      2.46 o
  -3  23  10        4.99        6.73      2.42 o
  -2  23  10       22.39       21.44      3.15 o
  -1  23  10       89.04      103.44      5.07 o
   0  23  10       43.63       36.05      3.01 o
   1  23  10       34.18       21.11      4.32 o
  -3  24  10        0.03       -0.61      3.43 o
  -2  24  10      196.62      215.52      8.20 o
  -1  24  10       10.32        6.48      2.93 o
   0  24  10        1.17       -0.84      1.97 o
  -7   1  11        5.84        4.61      1.67 o
  -6   1  11        0.02        2.59      1.83 o
  -5   1  11        0.49        0.05      1.55 o
  -4   1  11       51.15       53.38      4.58 o
  -3   1  11      107.71      111.99      4.73 o
  -2   1  11       90.78       90.57      3.77 o
  -1   1  11        2.24        1.51      1.48 o
   0   1  11      765.25      714.45      9.57 o
   1   1  11       71.94       57.80      3.87 o
   2   1  11       35.10       42.61      4.36 o
   3   1  11      112.17      123.02      4.88 o
   4   1  11       15.69       11.14      2.50 o
  -7   2  11       26.03       12.47      2.94 o
  -6   2  11        0.06        0.48      2.27 o
  -5   2  11        6.51        9.10      2.31 o
  -4   2  11      252.03      259.33      7.59 o
  -3   2  11      300.04      299.78      6.24 o
  -2   2  11        0.15        0.47      1.62 o
  -1   2  11      139.41      139.40      4.53 o
   0   2  11      243.16      233.90      5.12 o
   1   2  11       21.11       19.63      3.04 o
   2   2  11      180.95      193.04      5.70 o
   3   2  11       38.97       45.50      3.48 o
   4   2  11       49.14       46.97      5.21 o
   5   2  11       56.73       61.53      9.31 o
  -7   3  11        0.49        0.48      1.33 o
  -6   3  11        0.56       -0.33      1.62 o
  -5   3  11        9.85       10.36      2.31 o
  -4   3  11       97.50      101.56      5.04 o
  -3   3  11        2.39        2.77      1.92 o
  -2   3  11        1.71        2.36      1.97 o
  -1   3  11        3.45        2.01      2.04 o
   0   3  11      278.16      280.31      6.76 o
   1   3  11      367.71      329.88      9.83 o
   2   3  11       82.80       85.51      5.58 o
   3   3  11        0.34        2.07      2.21 o
   4   3  11       12.60        8.05      2.18 o
   5   3  11       15.36       10.24      6.99 o
  -7   4  11        0.72        1.37      1.59 o
  -6   4  11       34.25       41.58      4.16 o
  -5   4  11        4.52        5.96      2.83 o
  -4   4  11       41.34       37.15      2.95 o
  -3   4  11       42.88       38.53      2.98 o
  -2   4  11       56.22       59.15      3.45 o
  -1   4  11       50.07       49.72      4.05 o
   0   4  11      791.39      799.01     12.34 o
   1   4  11       55.46       51.50      5.15 o
   2   4  11       33.05       46.70      4.67 o
   3   4  11        5.99        1.52      2.16 o
   4   4  11       24.54       17.23      2.87 o
  -7   5  11        3.37        3.29      1.67 o
  -6   5  11        7.14        7.22      2.26 o
  -5   5  11       86.94       87.06      5.10 o
  -4   5  11      148.68      127.23      4.26 o
  -3   5  11       74.61       71.49      4.27 o
  -2   5  11        5.01        4.19      2.10 o
  -1   5  11       22.84       19.64      3.24 o
   0   5  11      294.06      306.24      7.92 o
   1   5  11      134.78      120.39      4.61 o
   2   5  11      178.79      184.17      7.92 o
   3   5  11      187.98      203.64      6.65 o
   4   5  11        2.24        1.52      1.82 o
  -7   6  11       64.61       60.07      5.89 o
  -6   6  11      110.07      112.18      4.38 o
  -5   6  11        5.73        6.64      2.34 o
  -4   6  11      362.03      360.38      7.59 o
  -3   6  11        5.93        7.85      2.53 o
  -2   6  11       19.16       18.32      2.65 o
  -1   6  11      622.70      650.45     10.18 o
   0   6  11      364.04      357.26      7.95 o
   1   6  11       82.75       84.02      4.17 o
   2   6  11      355.77      352.93      9.71 o
   3   6  11       51.33       55.76      4.11 o
   4   6  11        8.00       11.73      4.04 o
  -7   7  11        2.49        1.44      1.84 o
  -6   7  11      328.61      342.54      7.63 o
  -5   7  11      156.47      163.54      7.06 o
  -4   7  11      102.24       92.61      4.46 o
  -3   7  11       57.34       52.36      3.96 o
  -2   7  11        1.26        0.50      1.60 o
  -1   7  11        1.90        2.68      2.08 o
   0   7  11      461.69      472.04     10.05 o
   1   7  11      376.17      361.01      9.27 o
   2   7  11       21.19       32.53      4.32 o
   3   7  11      406.74      397.10     15.24 o
   4   7  11      149.12      168.37      8.50 o
  -7   8  11       68.33       77.60      4.21 o
  -6   8  11       74.04       83.57      3.79 o
  -5   8  11       32.70       32.78      4.16 o
  -4   8  11        7.63        9.66      2.73 o
  -3   8  11        1.12        0.51      2.37 o
  -2   8  11      262.67      258.54      6.13 o
  -1   8  11      581.60      599.43      9.89 o
   0   8  11      255.54      255.13      7.38 o
   1   8  11       12.99       12.49      3.45 o
   2   8  11      100.15       79.58      5.03 o
   3   8  11       36.77       30.79      7.09 o
   4   8  11       62.17       70.53      6.43 o
  -7   9  11        8.87        8.39      2.70 o
  -6   9  11       41.99       54.34      3.46 o
  -5   9  11       14.33       13.38      2.79 o
  -4   9  11      260.35      267.92      7.52 o
  -3   9  11      254.79      252.87      8.42 o
  -2   9  11       29.53       30.15      3.35 o
  -1   9  11       63.81       63.81      9.12 o
   0   9  11      602.65      605.61     12.18 o
   1   9  11       44.04       47.66      4.22 o
   2   9  11        0.74        1.92      1.83 o
   3   9  11       13.24       12.13      3.30 o
   4   9  11       31.11       20.12      7.57 o
  -7  10  11        3.40        4.05      2.42 o
  -6  10  11       31.13       28.69      3.00 o
  -5  10  11       26.66       29.80      3.84 o
  -4  10  11       35.62       47.31      3.29 o
  -3  10  11       10.08       10.37      3.21 o
  -2  10  11      136.86      138.25      5.43 o
  -1  10  11      138.34      145.99      6.36 o
   0  10  11       26.33       35.08      4.50 o
   1  10  11      187.21      204.19      5.94 o
   2  10  11       45.03       49.71      3.85 o
   3  10  11       39.93       41.89      5.99 o
   4  10  11       13.17        5.58      4.64 o
  -7  11  11        0.02        0.53      1.77 o
  -6  11  11       14.78        8.79      2.49 o
  -5  11  11       41.79       43.37      3.98 o
  -4  11  11      448.34      505.88      9.08 o
  -3  11  11        3.52        4.51      2.31 o
  -2  11  11       91.02       84.05      4.46 o
  -1  11  11       25.00       23.61      3.53 o
   0  11  11       37.86       47.43      4.24 o
   1  11  11      124.30      129.64      4.79 o
   2  11  11       29.48       36.67      5.09 o
   3  11  11       17.10       21.00      4.89 o
   4  11  11        0.38        1.26      3.65 o
  -6  12  11        0.18        0.02      1.13 o
  -5  12  11        6.19        4.09      1.57 o
  -4  12  11       63.97       64.18      4.22 o
  -3  12  11        2.61        4.05      2.93 o
  -2  12  11      173.99      177.57      5.84 o
  -1  12  11      276.27      250.99      7.32 o
   0  12  11       68.46       73.59      5.12 o
   1  12  11       89.50       83.88      3.98 o
   2  12  11        4.86        5.90      2.12 o
   3  12  11       12.30       12.13      5.31 o
   4  12  11       50.03       57.99      6.11 o
  -6  13  11       69.93       76.14      4.87 o
  -5  13  11       29.28       30.71      2.28 o
  -4  13  11       33.78       30.52      3.09 o
  -3  13  11        3.94        6.59      3.10 o
  -2  13  11        4.32        3.39      2.52 o
  -1  13  11       14.64       25.59      4.24 o
   0  13  11      138.28      142.05      6.04 o
   1  13  11       91.80       90.48      4.98 o
   2  13  11       14.68       14.37      2.50 o
   3  13  11        0.85       -1.05      5.29 o
  -6  14  11       10.38       10.69      3.12 o
  -5  14  11        4.43        4.00      2.20 o
  -4  14  11      273.68      290.82      8.15 o
  -3  14  11      386.90      419.17      7.78 o
  -2  14  11      460.38      458.87     10.72 o
  -1  14  11      195.24      205.77      8.85 o
   0  14  11       34.19       38.06      3.35 o
   1  14  11        0.26       -1.50      2.15 o
   2  14  11        0.37       -0.33      2.45 o
   3  14  11        0.50       -0.11      3.07 o
  -6  15  11       87.08       92.91      5.46 o
  -5  15  11        0.70        0.16      1.73 o
  -4  15  11      235.37      232.34      8.68 o
  -3  15  11        2.71        1.51      1.73 o
  -2  15  11       28.12       28.68      7.18 o
  -1  15  11        7.16        8.32      3.05 o
   0  15  11       27.61       28.49      4.12 o
   1  15  11        7.26       10.58      2.88 o
   2  15  11        2.21        1.57      2.26 o
   3  15  11       14.33       13.94      5.24 o
  -6  16  11       21.95       14.98      3.70 o
  -5  16  11       60.37       51.27      3.61 o
  -4  16  11       70.22       68.56      3.74 o
  -3  16  11      289.55      317.45      5.65 o
  -2  16  11       66.55       68.94     14.11 o
  -1  16  11      178.61      153.31      7.70 o
   0  16  11        0.41       -1.40      3.06 o
   1  16  11        1.43        1.05      2.67 o
   2  16  11       30.98       16.74      6.58 o
   3  16  11       49.45       81.91      6.76 o
  -5  17  11       30.25       26.62      2.58 o
  -4  17  11       59.97       60.64      5.20 o
  -3  17  11       76.24       75.95      3.13 o
  -2  17  11       25.21       19.13      4.54 o
  -1  17  11        7.23        3.74      2.53 o
   0  17  11        1.52        2.06      2.61 o
   1  17  11       62.38       70.10      5.78 o
   2  17  11      259.64      325.05     14.07 o
  -5  18  11        3.22        5.30      2.63 o
  -4  18  11        8.70        5.82      2.13 o
  -3  18  11       53.59       56.18      3.08 o
  -2  18  11       44.73       34.30      3.90 o
  -1  18  11       23.76       24.21      5.86 o
   0  18  11       43.72       33.94      7.04 o
   1  18  11        0.40        1.02      2.16 o
   2  18  11       14.19       11.33      3.54 o
  -5  19  11      162.06      178.62      6.08 o
  -4  19  11        1.13        3.18      1.57 o
  -3  19  11       17.20       13.42      2.30 o
  -2  19  11       14.34        8.67      2.22 o
  -1  19  11        2.16        2.45      2.31 o
   0  19  11       33.97       33.02      3.86 o
   1  19  11        9.07        9.29      2.78 o
   2  19  11      120.87      131.41      6.43 o
  -4  20  11       15.20       10.80      2.02 o
  -3  20  11        0.03       -0.65      1.57 o
  -2  20  11       42.75       27.49      4.17 o
  -1  20  11       15.43        8.00      3.18 o
   0  20  11       20.95       18.42      3.38 o
   1  20  11        0.15        0.49      2.58 o
  -4  21  11        0.04        0.66      6.66 o
  -3  21  11       62.45       72.99     11.10 o
  -2  21  11       13.44        7.80      2.36 o
  -1  21  11       22.19        6.56      4.90 o
   0  21  11       47.07       38.66      7.22 o
   1  21  11        6.71       -1.54      3.35 o
  -3  22  11        0.39        0.51      2.93 o
  -2  22  11       49.41       42.73      8.88 o
  -1  22  11        1.93        2.51      2.95 o
   0  22  11      212.60      167.18     92.20 o
  -7   0  12       65.95       77.04      6.11 o
  -6   0  12        3.55        3.71      3.83 o
  -5   0  12       12.65       18.45      3.70 o
  -4   0  12      411.40      424.46      9.81 o
  -3   0  12       10.39        2.89      2.60 o
  -2   0  12      388.37      380.44      9.36 o
  -1   0  12      197.66      196.67      8.25 o
   0   0  12      512.12      483.50     11.67 o
   1   0  12      157.08      150.99      7.28 o
   2   0  12      125.70      134.39      7.04 o
   3   0  12      477.79      537.73     21.72 o
  -7   1  12        8.60        3.54      2.42 o
  -6   1  12       77.14       69.51      4.16 o
  -5   1  12      195.15      193.05      5.44 o
  -4   1  12       46.74       63.60      4.11 o
  -3   1  12       98.57       99.01      3.73 o
  -2   1  12        0.11        0.71      1.49 o
  -1   1  12       72.37       73.27      4.25 o
   0   1  12      327.64      309.25      6.04 o
   1   1  12      149.44      156.16      5.66 o
   2   1  12       25.99       32.47      3.19 o
   3   1  12        6.57        2.87      1.72 o
   4   1  12       30.45       11.46      5.01 o
  -7   2  12       30.33       15.17      2.57 o
  -6   2  12        7.05        5.87      2.27 o
  -5   2  12        3.94        6.54      2.25 o
  -4   2  12       80.67       84.77      4.53 o
  -3   2  12       61.54       60.97      2.99 o
  -2   2  12       64.70       64.90      3.51 o
  -1   2  12        4.07        8.31      2.66 o
   0   2  12       70.06       69.58      4.24 o
   1   2  12       54.38       56.11      4.64 o
   2   2  12        0.01        1.06      3.42 o
   3   2  12       32.06       29.15      4.29 o
   4   2  12       16.71        8.37      8.92 o
  -7   3  12       58.92       52.40      5.91 o
  -6   3  12      123.28      113.92      5.18 o
  -5   3  12        4.60        4.79      2.08 o
  -4   3  12        1.16        3.04      2.26 o
  -3   3  12      182.39      176.63      4.29 o
  -2   3  12       65.72       63.90      3.38 o
  -1   3  12      451.42      463.08      8.09 o
   0   3  12       73.42       73.66      3.70 o
   1   3  12      190.84      194.59      7.04 o
   2   3  12       40.91       55.19      7.26 o
   3   3  12        0.04        0.38      2.09 o
   4   3  12       75.48       92.93     17.57 o
  -7   4  12       92.95      104.92      5.58 o
  -6   4  12       52.53       53.73      3.95 o
  -5   4  12        0.13       -0.65      2.64 o
  -4   4  12        2.44        2.02      1.80 o
  -3   4  12        0.07       -0.05      1.50 o
  -2   4  12        8.79       10.46      2.40 o
  -1   4  12       35.42       42.57      3.44 o
   0   4  12      257.15      251.42      6.27 o
   1   4  12      115.55      117.53      5.87 o
   2   4  12      275.63      297.15     10.86 o
   3   4  12        0.60        0.61      2.22 o
   4   4  12       13.85        9.03     10.57 o
  -7   5  12      111.85      122.19      6.69 o
  -6   5  12      311.89      342.64      8.57 o
  -5   5  12       91.22       93.86      7.67 o
  -4   5  12        1.11        0.46      1.48 o
  -3   5  12       20.35       24.33      2.84 o
  -2   5  12        5.51        5.60      2.08 o
  -1   5  12      119.11      129.74      4.53 o
   0   5  12      109.82      106.08      5.03 o
   1   5  12        0.10       -0.14      1.93 o
   2   5  12      169.88      175.78      8.79 o
   3   5  12      118.63      122.07      5.65 o
   4   5  12        9.83        0.72      3.96 o
  -7   6  12       84.92       97.44      6.25 o
  -6   6  12      107.07      116.63      6.48 o
  -5   6  12      291.78      283.34     10.50 o
  -4   6  12        0.07        1.05      2.05 o
  -3   6  12        5.10        7.82      2.29 o
  -2   6  12      160.73      164.73      4.40 o
  -1   6  12       11.96       14.50      2.51 o
   0   6  12      157.41      163.36      5.70 o
   1   6  12      287.50      276.07     10.29 o
   2   6  12       50.65       52.18      5.79 o
   3   6  12        2.36        3.06      2.51 o
   4   6  12        0.16        1.39      5.21 o
  -7   7  12       16.68        8.89      4.04 o
  -6   7  12       18.86       15.21      3.20 o
  -5   7  12      177.08      182.87      7.95 o
  -4   7  12       58.37       58.29      4.35 o
  -3   7  12        0.49        1.64      1.70 o
  -2   7  12       36.98       49.81      3.32 o
  -1   7  12      457.52      478.83      9.29 o
   0   7  12      489.21      475.16      8.78 o
   1   7  12        3.12        3.12      1.96 o
   2   7  12       16.36       18.89      3.94 o
   3   7  12        9.24        6.14      2.47 o
  -6   8  12       13.19        5.95      1.82 o
  -5   8  12        6.57        9.28      4.26 o
  -4   8  12        8.82       11.79      3.32 o
  -3   8  12      114.26      120.19      4.82 o
  -2   8  12      326.32      333.43      7.34 o
  -1   8  12       89.88       97.60      5.25 o
   0   8  12      146.65      150.69      5.65 o
   1   8  12       22.58       12.59      3.58 o
   2   8  12        3.72        0.49      2.27 o
   3   8  12        7.81        5.41      2.17 o
  -6   9  12       39.20       34.85      3.48 o
  -5   9  12       37.71       39.22      5.14 o
  -4   9  12       90.32       91.03      5.08 o
  -3   9  12        7.75        4.96      2.23 o
  -2   9  12       61.32       63.79      4.06 o
  -1   9  12       55.55       63.69      4.48 o
   0   9  12      319.93      305.91      8.70 o
   1   9  12       87.28       93.94      4.58 o
   2   9  12        5.03        4.12      2.75 o
   3   9  12        0.01        1.10      2.99 o
  -6  10  12        0.00        0.41      1.29 o
  -5  10  12       41.35       43.30      4.72 o
  -4  10  12        0.64       -1.78      2.08 o
  -3  10  12        3.86        6.44      2.99 o
  -2  10  12      245.08      254.31      5.36 o
  -1  10  12        1.08        0.04      1.65 o
   0  10  12      187.57      185.37      6.73 o
   1  10  12       16.05       10.51      2.54 o
   2  10  12        8.35        4.58      2.58 o
   3  10  12        1.36       -0.97      3.48 o
  -6  11  12       71.13       63.70     13.84 o
  -5  11  12      124.41      152.97      6.62 o
  -4  11  12      206.08      211.19      6.61 o
  -3  11  12       47.42       51.51      4.02 o
  -2  11  12        0.22        1.24      1.58 o
  -1  11  12      316.30      322.88      7.65 o
   0  11  12        6.52        8.10      2.43 o
   1  11  12        0.00       -0.28      1.51 o
   2  11  12       11.03        8.88      3.27 o
   3  11  12        8.11        4.96      4.20 o
  -6  12  12       17.41       13.81      6.10 o
  -5  12  12      145.00      153.88      5.36 o
  -4  12  12      182.18      188.14      5.75 o
  -3  12  12       17.41       22.90      3.28 o
  -2  12  12        6.40        6.80      2.15 o
  -1  12  12       99.59       89.08      4.07 o
   0  12  12       42.23       44.15      3.16 o
   1  12  12        5.92        7.19      1.91 o
   2  12  12       16.11       11.34      3.12 o
   3  12  12        0.06        1.98      3.94 o
  -6  13  12       35.89       25.88      5.55 o
  -5  13  12        4.16        2.01      1.58 o
  -4  13  12       30.59       27.95      3.15 o
  -3  13  12      229.56      246.16      7.07 o
  -2  13  12      291.37      288.78      9.28 o
  -1  13  12       99.21       90.66      5.05 o
   0  13  12        3.20        3.99      2.05 o
   1  13  12        0.59        0.40      1.81 o
   2  13  12        2.17        1.44      2.39 o
  -5  14  12      192.12      199.76      9.66 o
  -4  14  12      139.56      126.13      4.93 o
  -3  14  12      244.12      252.73      6.93 o
  -2  14  12       11.66       11.49      3.52 o
  -1  14  12        6.58        5.98      2.59 o
   0  14  12        0.05        0.03      1.59 o
   1  14  12       24.79       20.83      3.29 o
   2  14  12        1.77        3.12      2.22 o
  -5  15  12       90.18       97.18      4.50 o
  -4  15  12        4.85        5.05      2.37 o
  -3  15  12       95.03       93.32      4.29 o
  -2  15  12      115.55      106.51      5.92 o
  -1  15  12        2.97        3.07      2.81 o
   0  15  12       11.75       13.11      2.73 o
   1  15  12       20.75       25.88      3.71 o
   2  15  12       31.26       33.91     17.85 o
  -5  16  12        0.04        1.21      2.58 o
  -4  16  12       34.53       33.12      3.34 o
  -3  16  12        0.37       -0.37      1.89 o
  -2  16  12       49.16       55.28      4.40 o
  -1  16  12       32.45       31.41      3.91 o
   0  16  12       38.36       43.87      4.53 o
   1  16  12       11.55        4.70      3.29 o
   2  16  12       10.27       19.94      7.55 o
  -4  17  12      170.78      169.50      4.94 o
  -3  17  12       57.78       62.44      4.38 o
  -2  17  12       10.19        5.07      2.46 o
  -1  17  12       12.52        7.00      1.84 o
   0  17  12        2.13        0.43      2.19 o
   1  17  12       11.47        5.23      3.44 o
  -4  18  12      207.20      228.55      6.90 o
  -3  18  12        6.18        4.52      2.36 o
  -2  18  12       32.26       11.46      3.62 o
  -1  18  12        3.58        1.98      1.93 o
   0  18  12       58.28       73.57      4.19 o
   1  18  12        1.74       -0.20      2.60 o
  -3  19  12       20.17       13.58      3.51 o
  -2  19  12       61.89       56.98     16.66 o
  -1  19  12        2.54        0.40      3.05 o
   0  19  12       15.62        9.13      2.38 o
  -3  20  12       20.09       14.42      3.28 o
  -2  20  12       21.88       19.13      4.39 o
  -1  20  12       10.30        8.43      4.41 o
  -6   1  13       17.36       13.30      4.54 o
  -5   1  13       21.06       18.22      2.21 o
  -4   1  13       33.78       35.80      3.03 o
  -3   1  13        0.19        2.42      1.50 o
  -2   1  13      217.27      219.81      5.74 o
  -1   1  13       25.68       32.61      2.98 o
   0   1  13        0.22       -1.28      2.06 o
   1   1  13       11.12       11.15      3.34 o
   2   1  13      116.87      127.62      6.05 o
   3   1  13      188.41      226.72      7.82 o
  -6   2  13       27.14       16.30      2.56 o
  -5   2  13       38.67       37.97      2.75 o
  -4   2  13      251.39      264.16      5.88 o
  -3   2  13      289.15      302.46      5.90 o
  -2   2  13       21.26       24.39      3.05 o
  -1   2  13      168.50      164.36      4.50 o
   0   2  13      161.85      147.56      5.89 o
   1   2  13      101.10      101.38      5.72 o
   2   2  13        4.28        3.59      2.49 o
   3   2  13       53.50       53.85      6.11 o
  -6   3  13      112.88      115.70      4.20 o
  -5   3  13        1.55        0.30      1.87 o
  -4   3  13       22.06       23.20      2.97 o
  -3   3  13       23.60       14.95      2.28 o
  -2   3  13      716.39      753.73     10.61 o
  -1   3  13      373.81      379.20      7.09 o
   0   3  13        0.39        3.04      2.32 o
   1   3  13       84.70       82.11      5.95 o
   2   3  13       44.47       44.33      6.97 o
   3   3  13        2.68        1.54      1.82 o
  -6   4  13       61.12       62.08      3.62 o
  -5   4  13       33.64       30.24      3.37 o
  -4   4  13       18.78       18.59      2.60 o
  -3   4  13       36.77       39.21      3.46 o
  -2   4  13       43.68       46.10      3.45 o
  -1   4  13       65.86       70.94      3.36 o
   0   4  13        7.11        5.16      2.01 o
   1   4  13       64.47       60.13      5.29 o
   2   4  13       32.17       24.11      3.63 o
   3   4  13       90.29      109.10      5.36 o
  -6   5  13       18.79       15.44      2.96 o
  -5   5  13        2.05        2.71      2.23 o
  -4   5  13        0.09       -0.35      1.32 o
  -3   5  13       39.33       42.25      2.98 o
  -2   5  13      415.33      443.15      7.15 o
  -1   5  13      429.13      426.11      9.07 o
   0   5  13      108.88      103.01      4.19 o
   1   5  13       15.99       13.38      3.75 o
   2   5  13       88.00       93.32      5.72 o
   3   5  13        7.31        5.26      2.94 o
  -6   6  13        0.14       -1.52      1.90 o
  -5   6  13       14.45       13.46      2.99 o
  -4   6  13       10.54        7.22      2.71 o
  -3   6  13       46.38       52.38      2.91 o
  -2   6  13       63.28       69.18      3.64 o
  -1   6  13       63.64       67.52      4.15 o
   0   6  13      202.98      197.67      7.13 o
   1   6  13        9.92        6.86      3.09 o
   2   6  13       35.36       34.59      7.25 o
   3   6  13        7.78        7.15      3.55 o
  -6   7  13       58.82       62.19      3.56 o
  -5   7  13        1.03        1.55      2.50 o
  -4   7  13       10.31        9.11      2.39 o
  -3   7  13       20.11       17.17      2.17 o
  -2   7  13      120.06      129.20      4.71 o
  -1   7  13       43.89       48.46      4.16 o
   0   7  13        0.51        2.37      2.38 o
   1   7  13       29.43       27.13      3.66 o
   2   7  13        7.49        5.24      2.36 o
  -6   8  13       61.66       68.15      3.56 o
  -5   8  13       61.05       64.83      4.07 o
  -4   8  13       32.42       28.55      2.83 o
  -3   8  13       55.86       63.22      4.65 o
  -2   8  13        0.31        0.50      1.42 o
  -1   8  13        7.41        6.12      2.71 o
   0   8  13       60.40       72.29      4.19 o
   1   8  13       13.40        9.73      2.07 o
   2   8  13       58.68       46.79      4.19 o
  -6   9  13        0.03        0.89      1.86 o
  -5   9  13      180.39      194.03      5.75 o
  -4   9  13       18.27       14.09      2.78 o
  -3   9  13        6.69        5.91      2.50 o
  -2   9  13       43.31       48.20      2.66 o
  -1   9  13      194.28      224.44      7.47 o
   0   9  13        0.18        3.16      1.98 o
   1   9  13        0.59        2.27      1.73 o
   2   9  13       15.42       12.10      3.14 o
  -5  10  13       20.73       16.06      2.73 o
  -4  10  13      134.39      128.51      7.76 o
  -3  10  13      409.19      438.40      8.66 o
  -2  10  13        8.17       10.26      2.54 o
  -1  10  13      191.51      197.08      6.23 o
   0  10  13        0.96        0.11      1.38 o
   1  10  13        0.41       -1.04      1.51 o
   2  10  13       26.89       22.45      3.32 o
  -5  11  13       17.70       11.36      2.62 o
  -4  11  13        1.84        1.37      1.48 o
  -3  11  13      144.44      147.44      5.24 o
  -2  11  13      195.05      198.34      5.96 o
  -1  11  13       46.05       42.65      3.31 o
   0  11  13        0.34       -0.60      1.54 o
   1  11  13        5.31        3.15      1.84 o
   2  11  13       16.50       13.75      5.15 o
  -5  12  13        1.25       -0.35      1.99 o
  -4  12  13       20.77       17.04      2.82 o
  -3  12  13      105.57      115.50      4.64 o
  -2  12  13      115.70      117.56      6.23 o
  -1  12  13        1.99        4.63      2.60 o
   0  12  13       10.98        9.88      2.12 o
   1  12  13        1.03        0.23      1.38 o
   2  12  13       41.36       31.11      8.32 o
  -5  13  13       20.86       13.77      3.08 o
  -4  13  13       24.42       22.83      2.93 o
  -3  13  13       15.84       15.24      3.25 o
  -2  13  13        0.20        0.49      2.36 o
  -1  13  13       26.19       20.16      2.80 o
   0  13  13       25.64       22.52      3.43 o
   1  13  13        8.31        9.80      3.94 o
  -4  14  13        6.45        1.70      2.32 o
  -3  14  13       10.56        5.32      2.87 o
  -2  14  13       24.98       17.70      3.65 o
  -1  14  13        1.99        0.12      1.42 o
   0  14  13       47.09       56.88      5.32 o
   1  14  13        2.85        4.62      3.23 o
  -4  15  13       91.30       92.99      6.42 o
  -3  15  13       43.70       29.93      4.81 o
  -2  15  13        0.83       -1.54      2.96 o
  -1  15  13        1.83        1.32      1.82 o
   0  15  13       25.10       21.95      4.34 o
  -3  16  13      180.17      186.40      7.43 o
  -2  16  13        4.57        1.68      2.35 o
  -1  16  13       15.45        8.43      3.70 o
   0  16  13       14.27       11.29      3.14 o
  -3  17  13        3.28        0.81      2.24 o
  -2  17  13        0.63       -1.80      2.55 o
  -1  17  13        1.26       -0.69      2.36 o
  -5   0  14       36.08       22.49      5.92 o
  -4   0  14       88.73       95.73     19.41 o
  -3   0  14       12.02       10.24      3.47 o
  -2   0  14        0.16       -0.49      1.75 o
  -1   0  14       72.72       64.19      4.87 o
   0   0  14      207.51      203.18     11.40 o
   1   0  14       34.73       32.11     17.24 o
   2   0  14      163.18      177.73      9.68 o
  -5   1  14        4.13        6.49      3.46 o
  -4   1  14        0.31        0.74      3.09 o
  -3   1  14       53.99       51.01      3.62 o
  -2   1  14      205.74      200.61      4.61 o
  -1   1  14      116.08      122.05      4.16 o
   0   1  14        4.82        2.81      2.65 o
   1   1  14        8.48        3.10      1.82 o
   2   1  14        0.00       -1.62      2.43 o
  -5   2  14       15.46       11.88      3.30 o
  -4   2  14       51.81       46.10      4.08 o
  -3   2  14      365.21      374.68      8.28 o
  -2   2  14        3.29        2.65      1.32 o
  -1   2  14        4.50        2.80      1.48 o
   0   2  14       13.96       14.98      3.37 o
   1   2  14       44.07       37.98      3.55 o
   2   2  14       47.95       63.29      8.02 o
  -5   3  14        5.77        2.30      2.67 o
  -4   3  14       59.68       58.71      3.07 o
  -3   3  14      372.92      378.72      7.02 o
  -2   3  14        0.43       -1.22      1.45 o
  -1   3  14       21.60       18.55      2.27 o
   0   3  14        0.55        1.63      2.13 o
   1   3  14       29.14       15.16      3.02 o
   2   3  14        1.69        2.36      2.39 o
  -5   4  14       31.58       26.48      2.60 o
  -4   4  14       28.05       30.29      3.25 o
  -3   4  14      119.39      125.46      4.18 o
  -2   4  14        6.13        6.34      2.47 o
  -1   4  14        3.26        3.30      1.91 o
   0   4  14       84.30       79.34      5.23 o
   1   4  14       94.55       82.94      5.14 o
  -5   5  14       14.66        9.17      2.18 o
  -4   5  14       50.95       62.44      4.39 o
  -3   5  14      178.05      196.60      7.09 o
  -2   5  14        0.09        0.46      1.64 o
  -1   5  14       27.78       23.65      3.47 o
   0   5  14       84.12       88.34      5.59 o
   1   5  14      192.81      193.05      6.60 o
  -5   6  14       51.28       59.53      3.61 o
  -4   6  14      108.60      107.42      4.20 o
  -3   6  14       41.11       31.58      3.24 o
  -2   6  14       27.48       17.86      2.87 o
  -1   6  14        5.81        2.54      2.30 o
   0   6  14        0.20        2.28      1.51 o
   1   6  14       47.12       40.19      4.65 o
  -5   7  14        0.07        0.30      1.57 o
  -4   7  14       46.43       53.28      3.41 o
  -3   7  14      111.16      116.13      5.44 o
  -2   7  14       49.97       47.56      4.18 o
  -1   7  14      172.90      180.26      5.43 o
   0   7  14        6.04        2.47      1.61 o
   1   7  14        3.19        1.85      2.52 o
  -5   8  14       38.96       52.61      3.88 o
  -4   8  14      201.94      229.07      6.68 o
  -3   8  14       12.14       13.46      3.12 o
  -2   8  14       63.75       61.84      5.64 o
  -1   8  14       25.18       17.76      2.96 o
   0   8  14      176.48      174.65      6.73 o
   1   8  14        0.52        1.16      2.14 o
  -4   9  14       42.11       40.27      3.74 o
  -3   9  14       51.14       63.03      5.62 o
  -2   9  14      152.16      153.29      6.23 o
  -1   9  14        0.52       -0.74      1.67 o
   0   9  14        6.73        4.60      1.83 o
   1   9  14       10.57        5.09      2.71 o
  -4  10  14       88.76      115.52      6.16 o
  -3  10  14       35.20       26.57      4.71 o
  -2  10  14        1.25        1.80      1.72 o
  -1  10  14       51.27       51.95      6.02 o
   0  10  14        8.84        3.93      1.90 o
  -4  11  14       29.66       25.26      4.63 o
  -3  11  14        4.00        2.35      3.50 o
  -2  11  14       82.89       85.49     10.69 o
  -1  11  14       66.96       61.64      3.61 o
   0  11  14       38.17       27.53      4.19 o
  -3  12  14        0.01       -0.55      2.85 o
  -2  12  14        3.78        4.85      4.04 o
  -1  12  14        8.70        9.12      2.18 o
   0  12  14       17.61       10.94      3.61 o
  -3  13  14      156.78      162.34      9.72 o
  -2  13  14        8.79        3.81      2.50 o
  -1  13  14        3.44        1.68      2.55 o
  -4   1  15       75.53       72.12      3.87 o
  -3   1  15        9.44        4.07      1.99 o
  -2   1  15       40.49       21.96      3.84 o
  -1   1  15        9.21        3.63      3.13 o
   0   1  15       41.46       22.49     10.55 o
  -4   2  15       14.87        9.15      3.23 o
  -3   2  15       11.42        6.02      2.39 o
  -2   2  15        6.72       -0.09      1.89 o
  -1   2  15       86.63       93.04      7.32 o
   0   2  15      232.85      254.93     12.54 o
  -4   3  15      317.73      389.36     10.33 o
  -3   3  15        8.54        5.76      2.68 o
  -2   3  15        6.61        4.00      1.83 o
  -1   3  15        0.45       -0.07      2.23 o
   0   3  15      102.53      102.38      6.61 o
  -3   4  15      157.51      156.38      6.84 o
  -2   4  15       12.62        7.12      2.62 o
  -1   4  15        2.43        0.65      2.47 o
   0   4  15       38.80       22.86      4.37 o
  -3   5  15      157.06      164.98      7.25 o
  -2   5  15       13.19       10.74      1.83 o
  -1   5  15        0.21       -0.38      2.30 o
  -3   6  15       13.13       10.45      4.28 o
  -2   6  15        6.86        4.19      2.00 o
  -1   6  15        0.55        0.30      1.93 o
  -3   7  15       53.96       51.29     12.45 o
  -2   7  15        5.23        3.12      2.04 o
  -1   7  15       19.12       10.89      3.21 o
  -2   8  15       43.11       43.82      5.15 o
 
